# Supplementary material for: Elevated levels of extracellular vesicles in progranulin‐deficient mice and FTD‐GRN Patients
Source: Ann Clin Transl Neurol. 2020 Nov 16;7(12):2433–49. doi: 10.1002/acn3.51242 (PMC7732244; doi:10.1002/acn3.51242)
Supplement: Supplementary file 5 — Table S1. Normalized Spectra and Unique Peptide Counts from Mouse Brain EVs. [file ACN3-7-2433-s005.xlsx]

## Sheet: Sheet1
										Quantitative Values (Normalized Total Spectra)																									Unique Peptide Counts
							12 months									2–3 months															12 months									2–3 months
					Grn+/+				Grn–/–					Grn+/+				Grn–/–											Grn+/+				Grn–/–					Grn+/+				Grn–/–
Identified Proteins	RepID	Accession Number	Molecular Weight	2702	2705	2707	2724	2706	2708	2720	2725		2387	2396	2432	2434	2383	2384	2392	2429								2702	2705	2707	2724	2706	2708	2720	2725		2387	2396	2432	2434	2383	2384	2392	2429
116 kDa U5 small nuclear ribonucleoprotein component	U5S1_MOUSE	O08810 (+1)	109 kDa	5.3173	3.0079	2.2557	2.463	3.8785	0.93442	0	4.8904		2.5811	4.4603	3.5967	0.94224	0	2.707	2.8934	1.9751								3	1	2	2	2	1	0	2		3	3	3	1	0	2	2	1
14-3-3 protein beta/alpha	1433B_MOUSE	Q9CQV8	28 kDa	5.3173	7.5198	4.5114	0	3.8785	6.541	8.6152	3.6678		0.86037	1.7841	4.4959	2.8267	4.7821	2.707	0.96447	0								2	2	2	0	2	4	2	2		1	1	2	2	1	1	1	0
14-3-3 protein eta	1433F_MOUSE	P68510	28 kDa	2.6586	4.5119	0	0	0.96963	0.93442	0	2.4452		0	0	1.7983	0.94224	0	3.6093	2.8934	2.9626								1	2	0	0	1	1	0	1		0	0	1	1	0	2	2	2
14-3-3 protein theta	1433T_MOUSE	P68254	28 kDa	0.88621	10.528	7.895	2.463	4.8482	2.8033	4.3076	4.8904		4.3019	8.9206	4.4959	0	6.6949	3.6093	0.96447	1.9751								0	1	3	1	1	1	1	1		1	1	2	0	1	1	1	1
14-3-3 protein zeta/delta	1433Z_MOUSE	P63101	28 kDa	7.0897	3.0079	9.0228	7.389	13.575	13.082	9.6921	1.2226		5.1622	0.89206	0.89917	1.8845	10.521	6.3164	5.7868	4.9376								4	1	5	4	4	4	5	1		4	1	1	1	5	4	2	3
15 kDa selenoprotein	SEP15_MOUSE	Q9ERR7	18 kDa	0	0	0	0	0	1.8688	1.0769	0		0	0	0	0	0	0	0	0								0	0	0	0	0	2	1	0		0	0	0	0	0	0	0	0
1-acyl-sn-glycerol-3-phosphate acyltransferase alpha	PLCA_MOUSE	O35083 (+1)	32 kDa	4.431	6.0158	1.1279	2.463	4.8482	1.8688	2.1538	2.4452		3.4415	4.4603	3.5967	2.8267	8.6077	1.8047	3.8579	3.9501								1	2	1	1	2	1	1	1		1	2	1	1	2	1	1	1
1-acyl-sn-glycerol-3-phosphate acyltransferase delta	PLCD_MOUSE	Q8K4X7	44 kDa	0	0	0	2.463	0	3.7377	2.1538	2.4452		0.86037	0.89206	0	1.8845	0	4.5117	0	0.98753								0	0	0	2	0	2	2	1		1	1	0	1	0	3	0	1
1-acyl-sn-glycerol-3-phosphate acyltransferase gamma	PLCC_MOUSE	Q9D517	43 kDa	2.6586	1.504	2.2557	1.2315	5.8178	0	1.0769	2.4452		3.4415	0.89206	2.6975	0	2.8692	3.6093	0	0								2	1	1	1	4	0	1	1		3	1	2	0	2	2	0	0
1-phosphatidylinositol 4,5-bisphosphate phosphodiesterase beta-1	PLCB1_MOUSE	Q9Z1B3	138 kDa	3.5448	1.504	2.2557	0	5.8178	4.6721	2.1538	1.2226		5.1622	2.6762	2.6975	1.8845	7.6513	4.5117	0	0.98753								3	1	1	0	4	4	1	1		5	2	2	1	4	3	0	1
1-phosphatidylinositol 4,5-bisphosphate phosphodiesterase eta-2	PLCH2_MOUSE	A2AP18	164 kDa	5.3173	0	6.7671	2.463	1.9393	2.8033	11.846	2.4452		3.4415	2.6762	3.5967	5.6534	12.433	6.3164	3.8579	4.9376								3	0	2	2	2	2	6	1		3	2	3	2	5	5	3	3
2',3'-cyclic-nucleotide 3'-phosphodiesterase	CN37_MOUSE	P16330	47 kDa	43.424	70.686	50.753	38.177	60.117	47.656	50.614	46.459		43.879	51.739	52.152	41.458	35.387	73.089	41.472	44.439								14	11	10	12	19	19	14	12		16	14	17	12	11	21	15	16
26S protease regulatory subunit 6B	PRS6B_MOUSE	P54775	47 kDa	0	1.504	0	0	0.96963	0	2.1538	0		0.86037	0.89206	0	0.94224	0.95641	0	0.96447	1.9751								0	1	0	0	1	0	2	0		1	1	0	1	1	0	1	2
26S protease regulatory subunit 7	PRS7_MOUSE	P46471	49 kDa	1.7724	0	3.3836	2.463	1.9393	0.93442	2.1538	2.4452		3.4415	0	1.7983	0	1.9128	1.8047	0.96447	0								1	0	2	1	2	1	1	1		2	0	2	0	2	1	1	0
26S proteasome non-ATPase regulatory subunit 1	PSMD1_MOUSE	Q3TXS7	106 kDa	6.2035	1.504	0	3.6945	0.96963	3.7377	3.2307	1.2226		4.3019	3.5682	0	0	7.6513	6.3164	1.9289	2.9626								4	1	0	2	1	3	2	1		3	2	0	0	5	4	1	2
26S proteasome non-ATPase regulatory subunit 11	PSD11_MOUSE	Q8BG32	47 kDa	3.5448	3.0079	5.6393	2.463	5.8178	3.7377	0	0		5.1622	8.9206	1.7983	3.7689	8.6077	1.8047	4.8224	7.9002								3	1	3	1	5	3	0	0		4	6	1	3	5	1	3	4
26S proteasome non-ATPase regulatory subunit 12	PSD12_MOUSE	Q9D8W5	53 kDa	0	1.504	4.5114	1.2315	0.96963	0.93442	0	0		1.7207	0.89206	1.7983	0	6.6949	5.414	0.96447	2.9626								0	1	1	1	1	1	0	0		1	1	1	0	4	3	1	2
26S proteasome non-ATPase regulatory subunit 13	PSD13_MOUSE	Q9WVJ2	43 kDa	0.88621	3.0079	3.3836	1.2315	0.96963	0	0	0		0	0.89206	0	0	1.9128	0	0	0								1	2	2	1	1	0	0	0		0	1	0	0	1	0	0	0
26S proteasome non-ATPase regulatory subunit 2	PSMD2_MOUSE	Q8VDM4	100 kDa	7.0897	3.0079	3.3836	8.6205	0	11.213	7.5383	9.7808		12.906	9.8126	6.2942	9.4224	10.521	9.9257	11.574	8.8877								5	1	2	4	0	4	4	6		8	5	4	5	6	6	7	5
26S proteasome non-ATPase regulatory subunit 3	PSMD3_MOUSE	P14685	61 kDa	5.3173	3.0079	3.3836	3.6945	4.8482	5.6065	3.2307	4.8904		5.1622	2.6762	4.4959	2.8267	6.6949	7.2187	2.8934	1.9751								1	1	2	2	1	1	1	1		2	2	2	1	4	6	1	1
26S proteasome non-ATPase regulatory subunit 6	PSMD6_MOUSE	Q99JI4	46 kDa	0.88621	1.504	0	0	0	2.8033	0	0		2.5811	2.6762	0.89917	0	0	1.8047	0	0								1	1	0	0	0	1	0	0		2	2	1	0	0	1	0	0
28S ribosomal protein S28, mitochondrial	RT28_MOUSE	Q9CY16	21 kDa	0	0	0	0	0	0	0	0		1.7207	0	1.7983	0	0	0.90234	2.8934	1.9751								0	0	0	0	0	0	0	0		1	0	1	0	0	1	2	1
28S ribosomal protein S30, mitochondrial	RT30_MOUSE	Q9D0G0	50 kDa	0	0	1.1279	0	0	0	0	0		0	0	0	0	1.9128	1.8047	0	0								0	0	1	0	0	0	0	0		0	0	0	0	1	2	0	0
28S ribosomal protein S7, mitochondrial	RT07_MOUSE	Q80X85	28 kDa	0	0	2.2557	0	0	0	0	0		1.7207	0	1.7983	0.94224	0.95641	0.90234	0	3.9501								0	0	1	0	0	0	0	0		1	0	1	1	1	1	0	2
39S ribosomal protein L1, mitochondrial	RM01_MOUSE	Q99N96	38 kDa	0	1.504	1.1279	0	0	0	0	0		0	0	2.6975	0	0	1.8047	2.8934	0								0	1	1	0	0	0	0	0		0	0	2	0	0	1	2	0
39S ribosomal protein L34, mitochondrial	RM34_MOUSE	Q99N91	11 kDa	0	0	0	0	0	0	0	0		1.7207	1.7841	1.7983	0	0	1.8047	2.8934	0								0	0	0	0	0	0	0	0		1	1	1	0	0	1	2	0
39S ribosomal protein L49, mitochondrial	RM49_MOUSE	Q9CQ40	19 kDa	0	0	0	0	1.9393	0	0	0		0	0	3.5967	0	0	2.707	0	0								0	0	0	0	1	0	0	0		0	0	1	0	0	2	0	0
40S ribosomal protein S10	RS10_MOUSE	P63325	19 kDa	0	1.504	0	2.463	1.9393	1.8688	2.1538	1.2226		1.7207	7.1364	1.7983	0.94224	0	5.414	3.8579	3.9501								0	1	0	2	2	1	2	1		1	4	2	1	0	3	2	3
40S ribosomal protein S12	RS12_MOUSE	P63323	15 kDa	5.3173	0	6.7671	2.463	1.9393	1.8688	2.1538	4.8904		0.86037	1.7841	2.6975	0	2.8692	2.707	2.8934	0								3	0	3	1	1	1	1	2		1	2	2	0	2	2	2	0
40S ribosomal protein S17	RS17_MOUSE	P63276	16 kDa	5.3173	3.0079	3.3836	0	10.666	1.8688	5.3845	7.3356		5.1622	8.0285	4.4959	3.7689	7.6513	6.3164	10.609	6.9127								2	1	2	0	3	1	3	2		2	2	4	3	2	3	6	4
40S ribosomal protein S18	S4R1N6_MOUSE	S4R1N6	12 kDa	3.5448	15.04	5.6393	2.463	13.575	5.6065	2.1538	14.671		13.766	13.381	6.2942	7.5379	10.521	4.5117	6.7513	5.9252								2	2	2	1	6	4	1	4		6	5	3	4	4	3	5	3
40S ribosomal protein S19	RS19_MOUSE	Q9CZX8	16 kDa	5.3173	18.047	4.5114	6.1575	7.757	10.279	4.3076	1.2226		10.324	9.8126	13.488	2.8267	8.6077	11.73	2.8934	7.9002								4	5	1	3	4	3	2	1		7	6	5	2	5	6	2	5
40S ribosomal protein S2	RS2_MOUSE	P25444	31 kDa	7.9759	19.551	14.662	8.6205	0	3.7377	0	4.8904		12.045	8.9206	17.983	7.5379	10.521	14.437	7.7158	3.9501								4	3	5	4	0	2	0	4		8	4	6	3	5	5	5	2
40S ribosomal protein S21	RS21_MOUSE	Q9CQR2	9 kDa	8.8621	10.528	12.406	6.1575	4.8482	0.93442	6.4614	9.7808		8.6037	4.4603	6.2942	5.6534	3.8256	6.3164	5.7868	6.9127								3	3	3	2	3	1	2	4		3	1	3	2	3	3	3	3
40S ribosomal protein S24	Q9DCA4_MOUSE	Q9DCA4	15 kDa	1.7724	1.504	6.7671	4.926	3.8785	1.8688	0	1.2226		3.4415	3.5682	8.0926	3.7689	5.7385	3.6093	3.8579	6.9127								1	1	1	2	1	1	0	1		2	1	1	1	2	2	1	2
40S ribosomal protein S3	RS3_MOUSE	P62908	27 kDa	18.61	22.559	42.858	22.167	4.8482	7.4754	14	20.784		13.766	14.273	20.681	17.902	18.172	18.949	32.792	22.713								7	5	12	7	3	4	5	5		7	8	10	7	8	10	11	11
40S ribosomal protein S3a	RS3A_MOUSE	P97351	30 kDa	1.7724	10.528	12.406	17.241	9.6963	9.3442	4.3076	6.113		7.7434	12.489	8.0926	8.4801	8.6077	14.437	4.8224	1.9751								2	4	5	8	4	5	2	2		5	6	4	3	5	6	3	1
40S ribosomal protein S4	V9GWY0_MOUSE	V9GWY0	30 kDa	15.066	16.544	18.046	19.704	13.575	6.541	12.923	11.003		20.649	24.978	12.588	11.307	19.128	24.363	19.289	15.8								6	5	4	5	6	2	5	5		9	7	4	4	6	8	6	5
40S ribosomal protein S5	RS5_MOUSE	P97461	23 kDa	0	6.0158	3.3836	1.2315	2.9089	4.6721	0	2.4452		4.3019	4.4603	5.395	1.8845	1.9128	2.707	0.96447	2.9626								0	2	2	1	2	3	0	2		1	2	3	1	1	2	1	2
40S ribosomal protein S6	Q8BT09_MOUSE	Q8BT09	29 kDa	1.7724	1.504	4.5114	8.6205	0	1.8688	0	0		0	2.6762	9.8909	0.94224	3.8256	4.5117	2.8934	2.9626								1	1	2	4	0	2	0	0		0	3	6	1	2	3	1	2
40S ribosomal protein S8	Q5M9L9_MOUSE	Q5M9L9	24 kDa	15.066	19.551	13.534	14.778	7.757	4.6721	10.769	14.671		15.487	13.381	8.0926	16.96	16.259	10.828	15.432	17.775								5	3	4	4	4	3	3	5		4	4	5	4	5	4	5	3
40S ribosomal protein S9	Q9CXW7_MOUSE	Q9CXW7	17 kDa	9.7483	9.0237	14.662	9.852	3.8785	9.3442	3.2307	11.003		6.883	7.1364	6.2942	4.7112	10.521	9.9257	3.8579	5.9252								5	1	5	4	2	4	2	5		5	5	4	2	6	4	1	3
40S ribosomal protein SA	RSSA_MOUSE	P14206	33 kDa	8.8621	16.544	9.0228	7.389	2.9089	0.93442	5.3845	13.449		5.1622	4.4603	3.5967	5.6534	2.8692	4.5117	5.7868	3.9501								4	4	4	4	3	1	2	4		3	3	2	3	2	3	3	2
4-aminobutyrate aminotransferase, mitochondrial	GABT_MOUSE	P61922	56 kDa	0	0	0	0	0	0	0	1.2226		0	0	2.6975	2.8267	0	0.90234	0.96447	0								0	0	0	0	0	0	0	1		0	0	2	3	0	1	1	0
4F2 cell-surface antigen heavy chain	4F2_MOUSE	P10852	58 kDa	21.269	13.536	7.895	9.852	16.484	17.754	15.077	18.339		10.324	13.381	6.2942	13.191	10.521	8.121	13.503	15.8								10	4	4	4	8	6	6	5		6	5	3	6	7	6	7	8
60 kDa heat shock protein, mitochondrial	CH60_MOUSE	P63038	61 kDa	0	0	2.2557	0	0	0	0	0		0	0	1.7983	2.8267	0.95641	0	1.9289	3.9501								0	0	1	0	0	0	0	0		0	0	1	1	1	0	1	2
60S acidic ribosomal protein P0	RLA0_MOUSE	P14869	34 kDa	16.838	12.032	10.151	22.167	8.7267	6.541	8.6152	13.449		8.6037	24.978	22.479	10.365	19.128	23.461	30.863	10.863								8	4	4	6	4	5	3	4		5	7	9	5	6	8	12	5
60S acidic ribosomal protein P2	RLA2_MOUSE	P99027	12 kDa	0	3.0079	1.1279	2.463	4.8482	1.8688	3.2307	0		1.7207	6.2444	4.4959	0.94224	3.8256	2.707	1.9289	6.9127								0	1	1	1	3	1	2	0		1	3	3	1	2	1	2	3
60S ribosomal protein L10-like	RL10L_MOUSE	P86048	25 kDa	0.88621	0	1.1279	2.463	0	0	0	0		0	5.3523	3.5967	0	1.9128	3.6093	3.8579	3.9501								1	0	1	1	0	0	0	0		0	4	3	0	1	2	2	1
60S ribosomal protein L12	RL12_MOUSE	P35979	18 kDa	15.066	16.544	25.941	24.63	18.423	6.541	15.077	20.784		13.766	17.841	15.286	20.729	21.997	21.656	25.076	18.763								3	4	5	4	5	4	6	4		6	7	7	4	5	6	6	7
60S ribosomal protein L13	RL13_MOUSE	P47963	24 kDa	0.88621	24.063	9.0228	17.241	0	3.7377	2.1538	9.7808		7.7434	5.3523	9.8909	24.498	6.6949	4.5117	7.7158	4.9376								1	4	4	2	0	2	1	1		4	3	5	5	4	1	3	2
60S ribosomal protein L13a	RL13A_MOUSE	P19253	23 kDa	4.431	12.032	18.046	6.1575	3.8785	1.8688	4.3076	7.3356		4.3019	1.7841	6.2942	10.365	10.521	4.5117	13.503	6.9127								3	3	2	2	2	1	2	2		2	1	3	4	5	3	4	3
60S ribosomal protein L14	RL14_MOUSE	Q9CR57	24 kDa	5.3173	9.0237	7.895	4.926	5.8178	0	4.3076	17.116		6.0226	12.489	8.0926	2.8267	7.6513	8.121	10.609	7.9002								3	3	4	3	2	0	1	3		3	4	3	2	4	2	4	2
60S ribosomal protein L17	RL17_MOUSE	Q9CPR4	21 kDa	2.6586	1.504	2.2557	3.6945	3.8785	3.7377	5.3845	2.4452		7.7434	7.1364	8.9917	6.5956	5.7385	9.0234	9.6447	14.813								1	1	2	2	2	2	3	2		3	3	4	2	3	5	4	4
60S ribosomal protein L18	RL18_MOUSE	P35980	22 kDa	11.521	9.0237	13.534	11.084	2.9089	2.8033	5.3845	6.113		4.3019	5.3523	8.0926	13.191	8.6077	6.3164	14.467	3.9501								2	3	4	4	2	2	2	3		5	3	6	4	4	4	4	2
60S ribosomal protein L18a	RL18A_MOUSE	P62717	21 kDa	5.3173	12.032	10.151	6.1575	2.9089	1.8688	2.1538	3.6678		5.1622	5.3523	7.1934	6.5956	6.6949	3.6093	7.7158	6.9127								4	3	3	2	2	1	1	2		2	2	5	3	2	2	4	4
60S ribosomal protein L21	RL21_MOUSE	O09167	19 kDa	1.7724	0	2.2557	4.926	1.9393	1.8688	1.0769	0		2.5811	4.4603	7.1934	2.8267	3.8256	4.5117	5.7868	6.9127								1	0	2	2	1	1	1	0		1	2	2	1	2	1	1	4
60S ribosomal protein L22	RL22_MOUSE	P67984	15 kDa	0	0	4.5114	0	0	0.93442	2.1538	2.4452		3.4415	0	0.89917	0.94224	2.8692	0.90234	1.9289	0.98753								0	0	2	0	0	1	2	1		2	0	1	1	2	1	1	1
60S ribosomal protein L26	B1ARA5_MOUSE	B1ARA5	17 kDa	3.5448	3.0079	5.6393	8.6205	2.9089	0	4.3076	3.6678		6.883	7.1364	7.1934	6.5956	0.95641	1.8047	7.7158	7.9002								3	1	2	3	1	0	3	1		4	3	3	2	1	1	4	2
60S ribosomal protein L27a	RL27A_MOUSE	P14115	17 kDa	1.7724	1.504	2.2557	4.926	0.96963	0	4.3076	0		3.4415	2.6762	6.2942	2.8267	2.8692	6.3164	9.6447	5.9252								1	1	2	1	1	0	1	0		2	2	3	1	2	3	3	3
60S ribosomal protein L29	RL29_MOUSE	P47915	18 kDa	1.7724	4.5119	2.2557	4.926	1.9393	0.93442	2.1538	0		2.5811	2.6762	5.395	4.7112	3.8256	0	7.7158	2.9626								1	3	1	2	2	1	1	0		2	2	3	3	2	0	3	2
60S ribosomal protein L3	RL3_MOUSE	P27659	46 kDa	7.9759	6.0158	18.046	17.241	0.96963	0.93442	6.4614	3.6678		6.883	16.949	20.681	21.671	10.521	9.9257	13.503	13.825								5	1	5	5	1	1	5	3		4	7	8	8	6	5	7	5
60S ribosomal protein L34	RL34_MOUSE	Q9D1R9	13 kDa	1.7724	1.504	1.1279	0	0	0	0	0		1.7207	0	0	2.8267	0.95641	0	1.9289	3.9501								1	1	1	0	0	0	0	0		1	0	0	2	1	0	1	3
60S ribosomal protein L35	RL35_MOUSE	Q6ZWV7	15 kDa	0.88621	3.0079	0	3.6945	4.8482	0.93442	0	2.4452		2.5811	4.4603	4.4959	2.8267	3.8256	0.90234	4.8224	2.9626								1	1	0	2	3	1	0	1		2	2	2	2	2	1	3	2
60S ribosomal protein L35a	RL35A_MOUSE	O55142	13 kDa	0	3.0079	5.6393	0	2.9089	0	0	1.2226		5.1622	7.1364	5.395	0.94224	4.7821	2.707	4.8224	7.9002								0	2	3	0	2	0	0	1		2	4	3	1	1	1	4	4
60S ribosomal protein L36	RL36_MOUSE	P47964	12 kDa	0	0	5.6393	1.2315	3.8785	0	2.1538	2.4452		1.7207	1.7841	1.7983	1.8845	1.9128	1.8047	6.7513	1.9751								0	0	2	1	2	0	1	1		1	1	1	1	1	1	2	1
60S ribosomal protein L4	RL4_MOUSE	Q9D8E6	47 kDa	19.497	27.071	18.046	36.945	8.7267	7.4754	11.846	8.5582		24.951	28.546	26.076	28.267	13.39	30.679	25.076	21.726								8	7	7	15	3	6	6	3		11	15	17	12	5	14	10	6
60S ribosomal protein L5	RL5_MOUSE	P47962	34 kDa	11.521	3.0079	7.895	6.1575	5.8178	0	4.3076	13.449		6.0226	6.2444	13.488	1.8845	3.8256	9.0234	11.574	5.9252								3	1	4	3	4	0	2	4		4	3	7	2	2	4	4	4
60S ribosomal protein L6	RL6_MOUSE	P47911	34 kDa	10.635	13.536	13.534	24.63	10.666	6.541	5.3845	12.226		12.906	16.949	26.076	19.787	14.346	18.949	18.325	20.738								6	4	7	10	8	5	3	6		7	9	13	10	7	10	9	9
60S ribosomal protein L7	RL7_MOUSE	P14148	31 kDa	13.293	12.032	20.301	20.936	9.6963	6.541	14	7.3356		21.509	16.949	20.681	21.671	24.867	12.633	18.325	9.8753								7	3	5	6	6	5	6	3		10	9	13	10	8	7	10	6
60S ribosomal protein L9	RL9_MOUSE	P51410	22 kDa	1.7724	0	2.2557	6.1575	0.96963	3.7377	1.0769	6.113		4.3019	5.3523	3.5967	0	5.7385	1.8047	5.7868	5.9252								1	0	1	3	1	1	1	3		2	2	1	0	2	1	3	3
78 kDa glucose-regulated protein	GRP78_MOUSE	P20029	72 kDa	6.2035	7.5198	15.79	25.862	7.757	12.147	10.769	33.01		12.045	14.273	12.588	14.134	11.477	9.0234	16.396	10.863								2	2	4	4	3	4	3	7		6	7	5	4	3	6	5	4
Abhydrolase domain-containing protein 16A	ABHGA_MOUSE	Q9Z1Q2	63 kDa	3.5448	3.0079	4.5114	2.463	0	3.7377	0	0		2.5811	1.7841	0.89917	1.8845	5.7385	8.121	0.96447	1.9751								1	1	3	1	0	2	0	0		2	2	1	1	4	5	1	2
Abl-interactor 1, isoform CRA_a	Q3TJR5_MOUSE	Q3TJR5 (+2)	52 kDa	0	0	0	1.2315	0	0	2.1538	0		1.7207	0	2.6975	0	0.95641	0	0	0								0	0	0	1	0	0	1	0		1	0	2	0	1	0	0	0
Acetolactate synthase-like protein	ILVBL_MOUSE	Q8BU33	68 kDa	2.6586	0	0	4.926	0.96963	2.8033	4.3076	3.6678		0.86037	0.89206	3.5967	0.94224	5.7385	3.6093	2.8934	6.9127								2	0	0	2	1	2	3	2		1	1	2	1	2	3	2	3
Acetyl-coenzyme A transporter 1	ACATN_MOUSE	Q99J27	61 kDa	0	0	0	0	1.9393	0	0	0		0	0	0.89917	0.94224	0	0	0	0								0	0	0	0	2	0	0	0		0	0	1	1	0	0	0	0
Aconitate hydratase, mitochondrial	ACON_MOUSE	Q99KI0	85 kDa	2.6586	3.0079	2.2557	0	0	2.8033	0	0		2.5811	0.89206	0.89917	0.94224	0	0	1.9289	1.9751								2	1	1	0	0	2	0	0		2	1	1	1	0	0	1	1
Actin, cytoplasmic 1	E9Q1F2_MOUSE	E9Q1F2	33 kDa	82.417	117.31	131.96	102.21	106.66	97.18	87.229	122.26		86.037	108.83	85.421	81.974	116.68	121.82	95.483	74.064								3	3	3	3	3	3	3	2		3	3	3	3	3	3	3	2
Actin-related protein 2/3 complex subunit 1A	ARC1A_MOUSE	Q9R0Q6	42 kDa	0	1.504	2.2557	3.6945	1.9393	0	0	0		1.7207	0.89206	0.89917	0.94224	0	0.90234	0.96447	1.9751								0	1	1	2	2	0	0	0		1	1	1	1	0	1	1	2
Actin-related protein 2/3 complex subunit 5-like protein	ARP5L_MOUSE	Q9D898	17 kDa	1.7724	1.504	1.1279	2.463	1.9393	0	2.1538	0		3.4415	1.7841	1.7983	0	1.9128	1.8047	1.9289	1.9751								1	1	1	1	1	0	1	0		2	1	1	0	1	2	1	1
Actin-related protein 3	ARP3_MOUSE	Q99JY9	47 kDa	3.5448	4.5119	1.1279	4.926	2.9089	1.8688	3.2307	1.2226		6.0226	3.5682	0	4.7112	7.6513	9.0234	0.96447	3.9501								3	2	1	3	2	1	2	1		4	4	0	3	5	5	1	3
Actin-related protein 3B	ARP3B_MOUSE	Q641P0	48 kDa	0	0	0	0	0	0	0	0		0	0	0.89917	0	0	1.8047	0.96447	0								0	0	0	0	0	0	0	0		0	0	1	0	0	2	1	0
Activated RNA polymerase II transcriptional coactivator p15	TCP4_MOUSE	P11031	14 kDa	4.431	6.0158	3.3836	1.2315	2.9089	0	0	0		0.86037	3.5682	3.5967	1.8845	0.95641	0.90234	1.9289	1.9751								3	2	2	1	1	0	0	0		1	1	2	1	1	1	1	1
Acyl-CoA synthetase family member 2, mitochondrial	ACSF2_MOUSE	Q8VCW8	68 kDa	0	0	1.1279	0	0	0	0	1.2226		0	0.89206	1.7983	0	0	2.707	0	0								0	0	1	0	0	0	0	1		0	1	2	0	0	2	0	0
Acylphosphatase-1	ACYP1_MOUSE	P56376	11 kDa	0	0	0	0	0.96963	2.8033	1.0769	0		1.7207	0	0	0	0	0	0	0								0	0	0	0	1	2	1	0		1	0	0	0	0	0	0	0
Adamts7 protein	B7ZNX1_MOUSE	B7ZNX1 (+1)	172 kDa	0	0	0	2.463	0	0	0	0		0	0	0	0	0	0	0	0								0	0	0	2	0	0	0	0		0	0	0	0	0	0	0	0
Adaptor-related protein complex 2, sigma 1 subunit	Q7TT10_MOUSE	Q7TT10	16 kDa	4.431	1.504	1.1279	1.2315	7.757	0.93442	5.3845	2.4452		7.7434	3.5682	5.395	3.7689	1.9128	6.3164	7.7158	7.9002								1	1	1	1	4	1	3	1		3	2	3	2	1	3	3	3
Adenosylhomocysteinase	SAHH_MOUSE	P50247	48 kDa	2.6586	0	0	0	0	0.93442	0	0		1.7207	0	0	0	1.9128	0	0	0								2	0	0	0	0	1	0	0		1	0	0	0	1	0	0	0
Adipocyte plasma membrane-associated protein	APMAP_MOUSE	Q9D7N9	46 kDa	0.88621	0	9.0228	2.463	0	1.8688	3.2307	1.2226		3.4415	0.89206	1.7983	0	3.8256	3.6093	4.8224	1.9751								1	0	3	1	0	1	2	1		3	1	1	0	3	3	2	2
ADP/ATP translocase 2	ADT2_MOUSE	P51881	33 kDa	0	1.504	1.1279	0	1.9393	1.8688	1.0769	0		0	2.6762	1.7983	0	0	0.90234	2.8934	0								0	1	1	0	1	1	1	0		0	2	2	0	0	1	2	0
ADP-dependent glucokinase	ADPGK_MOUSE	Q8VDL4	54 kDa	0	0	2.2557	2.463	1.9393	0.93442	4.3076	1.2226		0	1.7841	0	0.94224	1.9128	0	0	0.98753								0	0	1	2	2	1	3	1		0	1	0	1	1	0	0	1
ADP-ribosyl cyclase/cyclic ADP-ribose hydrolase 1	CD38_MOUSE	P56528	34 kDa	0	0	0	0	0.96963	1.8688	1.0769	0		0	0	0	0	0	0.90234	0	0								0	0	0	0	1	2	1	0		0	0	0	0	0	1	0	0
ADP-ribosylation factor 2	ARF2_MOUSE	Q8BSL7	21 kDa	10.635	15.04	5.6393	2.463	6.7874	5.6065	6.4614	3.6678		4.3019	3.5682	5.395	4.7112	4.7821	6.3164	1.9289	1.9751								3	2	3	2	3	2	2	1		3	1	2	2	2	1	1	1
ADP-ribosylation factor 4	ARF4_MOUSE	P61750	20 kDa	0	7.5198	2.2557	0	0	4.6721	2.1538	3.6678		0	0	3.5967	3.7689	0	6.3164	0	0								0	0	1	0	0	2	0	0		0	0	0	0	0	0	0	0
ADP-ribosylation factor-like protein 1	ARL1_MOUSE	P61211	20 kDa	0.88621	0	0	0	0	1.8688	1.0769	0		1.7207	0	1.7983	0	0.95641	2.707	0	1.9751								1	0	0	0	0	1	1	0		1	0	1	0	1	2	0	1
ADP-ribosylation factor-like protein 8A	ARL8A_MOUSE	Q8VEH3	21 kDa	1.7724	4.5119	4.5114	4.926	1.9393	0.93442	2.1538	1.2226		3.4415	0.89206	2.6975	3.7689	3.8256	1.8047	4.8224	0.98753								1	1	3	3	1	1	2	1		2	1	2	2	2	2	4	1
Aldehyde dehydrogenase	Q99PH4_MOUSE	Q99PH4	57 kDa	7.0897	0	6.7671	6.1575	7.757	10.279	7.5383	3.6678		5.1622	5.3523	5.395	4.7112	8.6077	9.9257	6.7513	6.9127								3	0	2	3	2	5	4	2		3	4	3	2	5	6	3	4
Aldehyde dehydrogenase, mitochondrial	ALDH2_MOUSE	P47738	57 kDa	0	0	1.1279	0	0	0	2.1538	0		0	0	2.6975	0	1.9128	4.5117	0.96447	0								0	0	1	0	0	0	1	0		0	0	2	0	1	3	1	0
Alpha-1,3/1,6-mannosyltransferase ALG2	ALG2_MOUSE	Q9DBE8	47 kDa	3.5448	3.0079	3.3836	2.463	0	4.6721	3.2307	2.4452		3.4415	1.7841	0.89917	1.8845	0	4.5117	0	0.98753								2	1	1	1	0	2	1	1		2	2	1	1	0	2	0	1
Alpha-2-macroglobulin	A2M_MOUSE	Q61838	166 kDa	17.724	18.047	13.534	7.389	17.453	5.6065	3.2307	12.226		8.6037	1.7841	0	0	1.9128	0	0.96447	2.9626								9	5	7	4	11	4	2	6		5	1	0	0	2	0	1	2
Alpha-2-macroglobulin receptor-associated protein	AMRP_MOUSE	P55302 (+1)	42 kDa	0	0	0	0	0.96963	0.93442	0	0		0	1.7841	0.89917	0	0	0	0	0								0	0	0	0	1	1	0	0		0	2	1	0	0	0	0	0
Alpha-actinin-1	ACTN1_MOUSE	Q7TPR4	103 kDa	6.2035	0	1.1279	2.463	0	4.6721	2.1538	1.2226		0	0.89206	1.7983	0	2.8692	1.8047	2.8934	0.98753								4	0	1	2	0	3	1	1		0	1	2	0	2	1	2	1
Alpha-actinin-4	ACTN4_MOUSE	P57780	105 kDa	0	3.0079	1.1279	0	1.9393	4.6721	2.1538	0		1.7207	2.6762	2.6975	0.94224	2.8692	3.6093	3.8579	1.9751								0	1	0	0	1	1	0	0		2	1	1	1	1	1	1	1
Alpha-crystallin B chain	CRYAB_MOUSE	P23927	20 kDa	1.7724	0	0	0	1.9393	0	0	0		0	0	0	0	0	0	0	0								1	0	0	0	2	0	0	0		0	0	0	0	0	0	0	0
Alpha-enolase	ENOA_MOUSE	P17182	47 kDa	7.0897	3.0079	2.2557	12.315	11.636	8.4098	8.6152	3.6678		4.3019	4.4603	10.79	4.7112	5.7385	9.9257	2.8934	2.9626								5	1	2	4	5	5	5	2		3	3	5	3	4	6	2	2
Alpha-mannosidase	Q8BWY6_MOUSE	Q8BWY6 (+1)	116 kDa	0	0	0	0	0	0.93442	2.1538	2.4452		2.5811	0	0.89917	0	0	1.8047	1.9289	0								0	0	0	0	0	1	1	1		2	0	1	0	0	1	1	0
Alpha-soluble NSF attachment protein	SNAA_MOUSE	Q9DB05	33 kDa	3.5448	6.0158	3.3836	7.389	2.9089	5.6065	6.4614	0		6.0226	3.5682	10.79	5.6534	8.6077	11.73	1.9289	1.9751								2	2	2	4	2	4	3	0		5	3	4	3	5	7	2	2
Aly/REF export factor 2	ALRF2_MOUSE	Q9JJW6	24 kDa	2.6586	0	0	1.2315	0.96963	0	0	0		0.86037	0	0.89917	0.94224	0	0	0	0								2	0	0	1	1	0	0	0		1	0	1	1	0	0	0	0
Aminopeptidase N	AMPN_MOUSE	P97449	110 kDa	7.9759	13.536	9.0228	8.6205	5.8178	7.4754	7.5383	3.6678		10.324	9.8126	3.5967	4.7112	9.5641	3.6093	4.8224	6.9127								6	4	3	2	2	5	4	2		4	4	2	3	4	2	3	4
AMPA-selective glutamate receptor 1 flop type	C9K0Y4_MOUSE	C9K0Y4	102 kDa	9.7483	10.528	5.6393	0	7.757	3.7377	4.3076	3.6678		10.324	5.3523	3.5967	2.8267	5.7385	9.0234	4.8224	8.8877								4	3	3	0	4	2	1	2		5	4	1	1	3	3	3	3
AMPA-selective glutamate receptor 2 flip type	Q4LG64_MOUSE	Q4LG64	99 kDa	0	0	0	0	0	18.688	0	0		18.928	14.273	0	18.845	13.39	0	9.6447	18.763								0	0	0	0	0	0	0	0		1	2	0	1	1	0	0	1
AMPA-selective glutamate receptor 3 flop type	C9K0Y5_MOUSE	C9K0Y5	100 kDa	0	0	0	6.1575	6.7874	5.6065	10.769	7.3356		3.4415	6.2444	1.7983	0	3.8256	2.707	1.9289	7.9002								0	0	0	0	1	1	1	2		0	2	0	0	0	1	0	2
AMPA-selective glutamate receptor 4 flop type	C9K0Y7_MOUSE	C9K0Y7	101 kDa	5.3173	0	3.3836	0	5.8178	11.213	12.923	0		8.6037	10.705	6.2942	9.4224	7.6513	8.121	8.6803	7.9002								0	0	0	0	1	2	2	0		3	3	1	3	2	4	3	1
Amyloid beta (A4) protein	Q6GR78_MOUSE	Q6GR78	78 kDa	1.7724	0	0	0	0	0.93442	0	0		0.86037	0.89206	2.6975	1.8845	0	0.90234	0.96447	0								1	0	0	0	0	1	0	0		1	1	2	1	0	1	1	0
Angiotensin-converting enzyme	ACE_MOUSE	P09470	151 kDa	12.407	13.536	1.1279	7.389	21.332	13.082	10.769	8.5582		7.7434	4.4603	6.2942	14.134	5.7385	10.828	7.7158	21.726								7	5	1	3	10	6	5	3		4	3	4	7	4	6	5	12
Ankyrin repeat and MYND domain-containing protein 2	ANKY2_MOUSE	Q3TPE9	49 kDa	1.7724	0	1.1279	0	0	0	0	0		0	0	0	0	0	0	0	0								2	0	1	0	0	0	0	0		0	0	0	0	0	0	0	0
Ankyrin-2	ANK2_MOUSE	Q8C8R3	426 kDa	9.7483	3.0079	7.895	3.6945	5.8178	9.3442	11.846	8.5582		8.6037	5.3523	5.395	7.5379	2.8692	1.8047	10.609	5.9252								5	1	4	2	2	6	5	4		4	5	5	4	2	1	7	5
Annexin A1	ANXA1_MOUSE	P10107	39 kDa	0	0	0	0	0.96963	1.8688	0	0		0	0	0.89917	0	0	0	0	0								0	0	0	0	1	2	0	0		0	0	1	0	0	0	0	0
Annexin A11	ANX11_MOUSE	P97384	54 kDa	2.6586	9.0237	4.5114	0	7.757	7.4754	0	4.8904		0	0.89206	0	0.94224	0	0	0	0.98753								1	2	2	0	2	4	0	1		0	1	0	1	0	0	0	1
Annexin A2	ANXA2_MOUSE	P07356	39 kDa	4.431	28.575	5.6393	0	18.423	18.688	11.846	14.671		7.7434	6.2444	11.689	12.249	3.8256	11.73	5.7868	7.9002								3	3	3	0	11	8	5	5		5	4	5	4	3	5	2	3
Annexin A3	ANXA3_MOUSE	O35639	36 kDa	6.2035	0	3.3836	0	5.8178	2.8033	3.2307	1.2226		0.86037	1.7841	1.7983	1.8845	0	6.3164	0	0								5	0	2	0	2	2	2	1		1	2	1	1	0	4	0	0
Annexin A4	ANXA4_MOUSE	P97429	36 kDa	2.6586	0	2.2557	2.463	2.9089	1.8688	9.6921	4.8904		0	0	0	0	1.9128	0	0	0								1	0	1	1	2	1	3	2		0	0	0	0	1	0	0	0
Annexin A5	ANXA5_MOUSE	P48036	36 kDa	16.838	19.551	12.406	11.084	14.544	14.016	10.769	19.562		6.883	7.1364	2.6975	2.8267	14.346	9.0234	3.8579	3.9501								7	8	4	4	9	9	7	5		5	5	2	2	6	5	2	3
Annexin A6	ANXA6_MOUSE	P14824	76 kDa	46.083	34.591	14.662	27.093	28.119	49.524	26.922	34.233		23.23	33.006	8.0926	23.556	10.521	30.679	10.609	22.713								20	9	7	7	11	21	11	14		13	17	6	12	7	19	9	11
Annexin A7	ANXA7_MOUSE	Q07076	50 kDa	4.431	9.0237	10.151	7.389	17.453	11.213	18.307	9.7808		7.7434	2.6762	7.1934	9.4224	6.6949	8.121	12.538	7.9002								3	3	4	4	6	5	7	4		3	2	2	5	3	3	3	4
Anoctamin-10	ANO10_MOUSE	Q8BH79	76 kDa	1.7724	0	0	0	0	0.93442	2.1538	0		0	0.89206	0	0	3.8256	1.8047	1.9289	0								1	0	0	0	0	1	2	0		0	1	0	0	2	1	1	0
Anoctamin-8	ANO8_MOUSE	Q6PB70	119 kDa	2.6586	0	0	0	0	1.8688	0	0		1.7207	1.7841	0	0.94224	1.9128	0	0	0.98753								2	0	0	0	0	1	0	0		1	1	0	1	2	0	0	1
AP-1 complex subunit beta-1	AP1B1_MOUSE	O35643	104 kDa	47.855	48.127	34.963	44.334	21.332	18.688	25.846	33.01		43.019	37.466	51.253	49.938	42.082	21.656	46.295	36.538								2	1	1	1	1	2	0	1		3	2	4	2	2	2	3	2
AP-2 complex subunit alpha-1	AP2A1_MOUSE	P17426	108 kDa	64.693	85.725	74.438	73.89	64.965	49.524	58.153	88.027		95.501	98.126	96.212	109.3	90.859	87.527	118.63	100.73								21	12	16	21	20	20	19	22		28	25	28	29	22	24	34	25
AP-2 complex subunit alpha-2	AP2A2_MOUSE	P17427	104 kDa	70.897	75.198	47.37	81.279	58.178	58.869	57.076	73.356		92.06	94.558	85.421	121.55	78.426	80.308	114.77	99.74								15	5	8	13	10	16	12	15		20	19	17	17	16	15	21	20
AP-2 complex subunit beta	AP2B1_MOUSE	Q9DBG3	105 kDa	74.442	84.222	69.927	94.826	43.633	46.721	46.307	68.465		71.411	66.012	89.917	82.917	85.121	55.945	85.838	84.927								25	15	19	20	16	14	14	18		25	26	24	26	21	21	27	28
AP-2 complex subunit mu	Q3TWV4_MOUSE	Q3TWV4	49 kDa	58.49	69.182	72.183	49.26	64.965	36.442	51.691	52.572		87.758	58.876	67.438	69.725	71.731	65.871	72.336	77.027								12	9	18	10	15	9	14	13		15	10	20	17	16	18	17	15
AP-3 complex subunit beta-2	AP3B2_MOUSE	Q9JME5	119 kDa	0.88621	0	3.3836	0	0.96963	5.6065	0	1.2226		1.7207	0.89206	5.395	4.7112	1.9128	5.414	1.9289	0								1	0	2	0	1	3	0	1		2	1	3	2	1	3	2	0
AP-3 complex subunit delta-1	AP3D1_MOUSE	O54774	135 kDa	1.7724	0	1.1279	0	2.9089	0	0	0		0.86037	1.7841	0	2.8267	0	2.707	1.9289	1.9751								1	0	1	0	2	0	0	0		1	1	0	3	0	2	1	2
Apolipoprotein E	APOE_MOUSE	P08226 (+1)	36 kDa	0	3.0079	2.2557	1.2315	1.9393	1.8688	2.1538	1.2226		0	0.89206	0	0.94224	0.95641	0	0	0								0	1	1	1	2	2	1	1		0	1	0	1	1	0	0	0
Armadillo repeat containing 8, isoform CRA_b	G3X920_MOUSE	G3X920	75 kDa	0	3.0079	0	1.2315	0	4.6721	0	1.2226		3.4415	1.7841	0	0.94224	4.7821	7.2187	0.96447	1.9751								0	1	0	1	0	3	0	1		3	1	0	1	3	4	1	2
ASL1/Herc2 fusion protein	C6EQH2_MOUSE	C6EQH2	517 kDa	0	0	0	0	0	0	2.1538	1.2226		0	0.89206	0	0	0	0	0	0								0	0	0	0	0	0	2	1		0	1	0	0	0	0	0	0
Asparagine--tRNA ligase, cytoplasmic	SYNC_MOUSE	Q8BP47	64 kDa	5.3173	6.0158	5.6393	3.6945	3.8785	0.93442	4.3076	4.8904		2.5811	0	1.7983	6.5956	0.95641	5.414	4.8224	3.9501								3	1	2	1	3	1	1	1		2	0	2	3	1	2	3	2
Aspartate aminotransferase, cytoplasmic	AATC_MOUSE	P05201	46 kDa	1.7724	0	1.1279	1.2315	3.8785	1.8688	0	0		0	0	0	0	0	0	0	0								1	0	1	1	3	1	0	0		0	0	0	0	0	0	0	0
Aspartate aminotransferase, mitochondrial	AATM_MOUSE	P05202	47 kDa	0	0	0	0	0	0	0	0		0	0	0.89917	0	0.95641	1.8047	0	0								0	0	0	0	0	0	0	0		0	0	1	0	1	2	0	0
Aspartate beta-hydroxylase domain-containing protein 2	ASPH2_MOUSE	Q80VP9	39 kDa	0	0	0	3.6945	1.9393	3.7377	3.2307	2.4452		2.5811	0	0.89917	0.94224	0	0	1.9289	0								0	0	0	2	1	3	2	1		2	0	1	1	0	0	1	0
Aspartyl aminopeptidase	DNPEP_MOUSE	Q9Z2W0	52 kDa	7.9759	9.0237	5.6393	4.926	7.757	3.7377	1.0769	4.8904		2.5811	0	8.0926	2.8267	6.6949	12.633	1.9289	0.98753								4	3	2	2	6	3	1	2		2	0	5	1	3	7	1	1
Atlastin-1	ATLA1_MOUSE	Q8BH66	63 kDa	29.245	7.5198	18.046	24.63	15.514	13.082	14	15.894		20.649	26.762	27.874	14.134	24.867	22.558	18.325	19.751								10	2	9	6	8	3	5	5		10	11	10	7	9	11	8	9
Atlastin-3	ATLA3_MOUSE	Q91YH5	61 kDa	2.6586	0	0	3.6945	1.9393	3.7377	3.2307	0		2.5811	3.5682	0.89917	0	2.8692	2.707	0	3.9501								1	0	0	1	1	1	1	0		2	1	1	0	1	1	0	1
ATP synthase subunit alpha, mitochondrial	ATPA_MOUSE	Q03265	60 kDa	0	0	4.5114	0	0	3.7377	0	0		0.86037	0	0	0	0	1.8047	0	0								0	0	2	0	0	3	0	0		1	0	0	0	0	2	0	0
ATP synthase subunit beta, mitochondrial	ATPB_MOUSE	P56480	56 kDa	10.635	4.5119	7.895	6.1575	14.544	4.6721	9.6921	3.6678		5.1622	5.3523	13.488	6.5956	3.8256	7.2187	7.7158	0.98753								5	1	4	1	5	2	3	1		1	2	4	1	1	2	1	1
ATP synthase subunit g, mitochondrial	ATP5L_MOUSE	Q9CPQ8	11 kDa	0	0	1.1279	0	0	0.93442	3.2307	0		0	0	0	0	0	0	0	0								0	0	1	0	0	1	2	0		0	0	0	0	0	0	0	0
ATP-binding cassette sub-family A member 2	ABCA2_MOUSE	P41234	271 kDa	6.2035	3.0079	0	1.2315	1.9393	2.8033	2.1538	2.4452		0	0.89206	0	0.94224	1.9128	0	0	0								5	1	0	1	1	2	1	1		0	1	0	1	1	0	0	0
ATP-binding cassette sub-family A member 3	ABCA3_MOUSE	Q8R420	192 kDa	0	0	0	0	0	0	0	0		0	0	0	0	0	0	0	1.9751								0	0	0	0	0	0	0	0		0	0	0	0	0	0	0	2
ATP-binding cassette sub-family B member 6, mitochondrial	ABCB6_MOUSE	Q9DC29	94 kDa	0	0	0	0	0	2.8033	0	0		0	0	0	0	0	0	0	0								0	0	0	0	0	2	0	0		0	0	0	0	0	0	0	0
ATP-citrate synthase	ACLY_MOUSE	Q91V92	120 kDa	10.635	1.504	11.279	6.1575	3.8785	8.4098	4.3076	11.003		8.6037	11.597	8.0926	4.7112	15.303	10.828	8.6803	8.8877								7	1	4	3	3	4	3	6		6	7	4	3	6	8	6	6
ATP-dependent 6-phosphofructokinase, liver type	PFKAL_MOUSE	P12382	85 kDa	10.635	19.551	19.174	17.241	22.301	15.885	18.307	11.003		24.951	12.489	9.8909	15.076	19.128	12.633	10.609	12.838								4	2	4	4	6	4	6	3		5	5	4	2	5	7	3	5
ATP-dependent 6-phosphofructokinase, muscle type	PFKAM_MOUSE	P47857	85 kDa	20.383	34.591	30.452	25.862	46.542	43.918	34.461	26.897		34.415	10.705	18.883	44.285	43.995	33.386	28.934	32.588								7	8	8	9	16	14	12	10		12	7	8	13	14	13	10	9
ATP-dependent 6-phosphofructokinase, platelet type	PFKAP_MOUSE	Q9WUA3	85 kDa	2.6586	6.0158	7.895	3.6945	12.605	10.279	5.3845	1.2226		6.0226	3.5682	6.2942	3.7689	9.5641	4.5117	3.8579	5.9252								2	2	4	2	6	6	3	1		3	3	4	2	5	3	3	4
ATP-dependent RNA helicase A	DHX9_MOUSE	O70133	149 kDa	12.407	9.0237	4.5114	9.852	3.8785	0.93442	3.2307	7.3356		10.324	3.5682	3.5967	5.6534	0	3.6093	2.8934	3.9501								6	5	2	6	2	1	1	4		8	2	2	3	0	2	2	2
Autophagy 9-like 1 protein	Q3ZAQ4_MOUSE	Q3ZAQ4	94 kDa	1.7724	1.504	2.2557	1.2315	1.9393	1.8688	1.0769	2.4452		0.86037	1.7841	2.6975	3.7689	2.8692	0.90234	1.9289	0.98753								2	1	1	1	1	1	1	1		1	1	2	2	2	1	2	1
A-X actin	Q61276_MOUSE	Q61276	42 kDa	117.87	171.45	192.86	162.56	120.23	117.74	110.92	173.61		94.641	119.54	122.29	110.24	128.16	143.47	150.46	87.89								16	13	16	15	17	15	14	13		17	16	17	12	16	19	17	14
Axin interactor, dorsalization-associated protein	AIDA_MOUSE	Q8C4Q6	35 kDa	0	0	0	0	0.96963	1.8688	0	0		0	0	0	0	0	0	0.96447	0								0	0	0	0	1	2	0	0		0	0	0	0	0	0	1	0
BAI1-associated protein 3	BAIP3_MOUSE	Q80TT2	127 kDa	2.6586	0	0	3.6945	0	0.93442	3.2307	3.6678		0	0.89206	0	1.8845	0	2.707	2.8934	2.9626								3	0	0	2	0	1	2	2		0	1	0	1	0	1	3	2
Band 4.1-like protein 3	E41L3_MOUSE	Q9WV92	103 kDa	15.952	9.0237	20.301	22.167	20.362	12.147	19.384	23.229		20.649	13.381	26.076	20.729	17.215	21.656	16.396	19.751								7	2	8	9	8	5	9	7		10	7	11	9	9	11	7	8
Basigin	BASI_MOUSE	P18572	42 kDa	5.3173	4.5119	5.6393	1.2315	3.8785	2.8033	0	0		0	0	3.5967	1.8845	0	4.5117	0	0.98753								1	1	2	1	3	2	0	0		0	0	2	1	0	3	0	1
Bcam protein	Q99K86_MOUSE	Q99K86 (+1)	71 kDa	0	0	0	0	0.96963	0	3.2307	1.2226		0	0	0	0	0	0	0	1.9751								0	0	0	0	1	0	2	1		0	0	0	0	0	0	0	1
B-cell linker protein	BLNK_MOUSE	Q9QUN3	51 kDa	0	0	0	0	0	0	0	0		0	0	0	0	0	0	0	1.9751								0	0	0	0	0	0	0	0		0	0	0	0	0	0	0	2
B-cell receptor-associated protein 31	BAP31_MOUSE	Q61335	28 kDa	7.9759	10.528	5.6393	34.482	13.575	8.4098	20.461	9.7808		12.045	23.193	10.79	25.44	8.6077	10.828	8.6803	12.838								4	3	3	7	7	4	6	4		7	7	6	5	4	7	4	4
BDNF/NT-3 growth factors receptor	NTRK2_MOUSE	P15209	92 kDa	0	1.504	2.2557	1.2315	0.96963	4.6721	1.0769	1.2226		1.7207	1.7841	2.6975	0.94224	1.9128	0.90234	2.8934	0.98753								0	1	1	1	1	2	1	1		1	1	2	1	2	1	1	1
Beta-centractin	ACTY_MOUSE	Q8R5C5	42 kDa	7.0897	3.0079	6.7671	0	3.8785	1.8688	0	7.3356		4.3019	3.5682	2.6975	0.94224	6.6949	9.0234	6.7513	2.9626								3	1	2	0	2	1	0	2		2	2	2	1	3	3	2	1
Beta-soluble NSF attachment protein	D6RHL2_MOUSE	D6RHL2	13 kDa	0	10.528	13.534	4.926	5.8178	1.8688	4.3076	1.2226		4.3019	0.89206	3.5967	4.7112	3.8256	11.73	3.8579	5.9252								0	3	6	1	4	1	3	1		3	1	2	2	3	4	3	5
Brain acid soluble protein 1	BASP1_MOUSE	Q91XV3	22 kDa	5.3173	45.119	19.174	20.936	8.7267	12.147	22.615	25.675		21.509	8.9206	17.983	16.018	25.823	16.242	17.361	35.551								5	8	8	7	4	7	9	9		9	5	9	8	10	10	8	11
Brefeldin A-inhibited guanine nucleotide-exchange protein 1	BIG1_MOUSE	G3X9K3	209 kDa	0	1.504	0	0	0	0.93442	3.2307	0		1.7207	0	0	1.8845	1.9128	0.90234	0	1.9751								0	1	0	0	0	1	2	0		1	0	0	1	2	1	0	1
Brefeldin A-inhibited guanine nucleotide-exchange protein 2	BIG2_MOUSE	A2A5R2	202 kDa	1.7724	3.0079	2.2557	0	1.9393	0	0	0		1.7207	0	0	0.94224	0.95641	1.8047	1.9289	1.9751								1	1	1	0	1	0	0	0		2	0	0	1	0	1	1	1
Brevican core protein	PGCB_MOUSE	Q61361	96 kDa	1.7724	3.0079	7.895	2.463	0.96963	3.7377	0	2.4452		0	0	0	0	0.95641	0	1.9289	0								2	1	3	2	1	3	0	2		0	0	0	0	1	0	1	0
BRI3-binding protein	BRI3B_MOUSE	Q8BXV2	28 kDa	0	0	0	2.463	0	0	4.3076	1.2226		1.7207	0.89206	0	0.94224	1.9128	0.90234	0	0								0	0	0	1	0	0	2	1		1	1	0	1	1	1	0	0
BTB/POZ domain-containing protein 17	BTBDH_MOUSE	Q9DB72	53 kDa	4.431	3.0079	7.895	7.389	2.9089	2.8033	6.4614	6.113		3.4415	1.7841	1.7983	6.5956	6.6949	1.8047	4.8224	1.9751								2	1	3	2	1	1	2	2		2	1	2	2	2	1	2	1
BTB/POZ domain-containing protein KCTD16	KCD16_MOUSE	Q5DTY9	49 kDa	0	0	1.1279	0	1.9393	0	0	2.4452		0.86037	2.6762	0	1.8845	1.9128	2.707	0.96447	0								0	0	1	0	1	0	0	1		1	2	0	1	1	2	1	0
C2 domain-containing protein 2-like	C2C2L_MOUSE	Q80X80	76 kDa	2.6586	0	3.3836	1.2315	3.8785	0.93442	2.1538	1.2226		1.7207	0	0	1.8845	1.9128	0	0	1.9751								2	0	1	1	2	1	1	1		1	0	0	1	1	0	0	1
CAAX prenyl protease 1 homolog	FACE1_MOUSE	Q80W54	55 kDa	0	0	2.2557	1.2315	1.9393	0	1.0769	0		0.86037	0	1.7983	2.8267	1.9128	2.707	2.8934	1.9751								0	0	1	1	1	0	1	0		1	0	1	2	1	1	2	1
Cadherin-13	CAD13_MOUSE	Q9WTR5	78 kDa	0.88621	6.0158	3.3836	4.926	0	2.8033	1.0769	0		0	0	0.89917	0.94224	5.7385	0.90234	1.9289	1.9751								1	1	1	1	0	1	1	0		0	0	1	1	2	1	1	1
Calcineurin B homologous protein 1	CHP1_MOUSE	P61022	22 kDa	1.7724	0	0	1.2315	0.96963	0	1.0769	1.2226		0	1.7841	0	0	0	0	0	0								1	0	0	1	1	0	1	1		0	2	0	0	0	0	0	0
Calcium/calmodulin-dependent protein kinase IV	Q8BGR3_MOUSE	Q8BGR3	53 kDa	1.7724	3.0079	0	0	2.9089	1.8688	1.0769	4.8904		6.883	2.6762	2.6975	4.7112	0	0.90234	4.8224	1.9751								2	2	0	0	2	1	1	2		4	2	2	3	0	1	3	1
Calcium/calmodulin-dependent protein kinase type II subunit alpha	KCC2A_MOUSE	P11798	54 kDa	34.562	15.04	23.685	36.945	27.15	28.967	24.769	14.671		14.626	29.438	35.967	25.44	20.085	19.851	31.828	24.688								8	4	8	10	10	10	8	7		7	8	10	8	9	9	10	7
Calcium/calmodulin-dependent protein kinase type II subunit beta	KCC2B_MOUSE	P28652	60 kDa	16.838	7.5198	18.046	18.473	12.605	14.951	14	11.003		8.6037	16.057	15.286	13.191	10.521	9.0234	18.325	14.813								1	3	3	3	2	2	4	2		2	2	2	2	2	2	3	3
Calcium/calmodulin-dependent protein kinase type II subunit delta	Q8CCM0_MOUSE	Q8CCM0	41 kDa	0	4.5119	11.279	0	0	0	8.6152	4.8904		0	0	16.185	9.4224	0	5.414	15.432	0								0	2	1	0	0	0	1	1		0	0	2	0	0	0	1	0
Calcium/calmodulin-dependent protein kinase type II subunit gamma	KCC2G_MOUSE	Q923T9	60 kDa	14.179	0	11.279	11.084	5.8178	12.147	6.4614	0		7.7434	15.165	10.79	8.4801	6.6949	3.6093	13.503	9.8753								1	0	1	1	1	1	1	0		1	1	1	1	1	1	2	1
Calcium-dependent secretion activator 1	CAPS1_MOUSE	Q80TJ1	153 kDa	4.431	4.5119	3.3836	1.2315	2.9089	5.6065	3.2307	1.2226		4.3019	1.7841	7.1934	3.7689	0.95641	9.0234	1.9289	1.9751								2	2	2	1	1	3	2	1		3	1	2	2	1	4	2	1
Calcium-dependent secretion activator 2	CAPS2_MOUSE	Q8BYR5	148 kDa	0	1.504	1.1279	0	0	0	2.1538	0		3.4415	0.89206	0	0	0.95641	1.8047	0	0								0	1	1	0	0	0	1	0		3	1	0	0	1	2	0	0
Calcium-transporting ATPase type 2C member 1	AT2C1_MOUSE	Q80XR2	100 kDa	4.431	0	9.0228	3.6945	2.9089	5.6065	2.1538	1.2226		1.7207	0	2.6975	3.7689	0	0	1.9289	0								3	0	4	2	2	3	1	1		2	0	1	2	0	0	1	0
Calmodulin	Q3UKW2_MOUSE	Q3UKW2	22 kDa	0	0	1.1279	0	0.96963	2.8033	0	0		0	0	0.89917	0	0	0	0.96447	0.98753								0	0	1	0	1	2	0	0		0	0	1	0	0	0	1	1
Calnexin	CALX_MOUSE	P35564	67 kDa	38.993	52.638	42.858	46.797	53.33	41.115	63.537	58.685		32.694	35.682	26.975	29.209	37.3	28.875	28.934	49.376								17	11	16	14	13	18	20	15		15	14	13	16	14	15	12	20
Calpain-2 catalytic subunit	CAN2_MOUSE	O08529	80 kDa	0	0	0	0	0	0	2.1538	0		0	0	0	0	0	0.90234	0	0								0	0	0	0	0	0	2	0		0	0	0	0	0	1	0	0
CaM kinase-like vesicle-associated protein	CAMKV_MOUSE	Q3UHL1	55 kDa	17.724	57.15	19.174	19.704	19.393	16.82	31.23	7.3356		17.207	14.273	15.286	17.902	19.128	18.949	10.609	25.676								7	6	8	6	7	6	8	2		6	7	7	7	8	11	8	9
Capping protein (Actin filament) muscle Z-line, alpha 1	Q5RKN9_MOUSE	Q5RKN9	33 kDa	4.431	1.504	6.7671	1.2315	1.9393	0.93442	2.1538	1.2226		2.5811	2.6762	0	0	0	0	3.8579	2.9626								1	1	2	1	1	1	1	1		1	1	0	0	0	0	1	1
Carbonic anhydrase 14	CAH14_MOUSE	Q9WVT6	38 kDa	0	1.504	2.2557	0	1.9393	1.8688	0	1.2226		0	3.5682	1.7983	0	0	0	0	0								0	1	2	0	1	2	0	1		0	2	1	0	0	0	0	0
Carbonic anhydrase 2	CAH2_MOUSE	P00920	29 kDa	0	0	0	2.463	2.9089	0.93442	2.1538	2.4452		0.86037	0	0	0	0.95641	0	0	0								0	0	0	1	2	1	1	1		1	0	0	0	1	0	0	0
Carbonic anhydrase 4	CAH4_MOUSE	Q64444	34 kDa	0	0	0	0	0.96963	0	0	0		1.7207	0	0	2.8267	0	3.6093	0	0								0	0	0	0	1	0	0	0		1	0	0	2	0	2	0	0
Carboxypeptidase D	CBPD_MOUSE	O89001	152 kDa	3.5448	6.0158	0	9.852	1.9393	1.8688	6.4614	4.8904		7.7434	8.0285	3.5967	4.7112	7.6513	7.2187	2.8934	2.9626								3	4	0	4	2	1	3	3		4	6	2	2	5	6	2	2
Carnitine O-palmitoyltransferase 1, brain isoform	CPT1C_MOUSE	Q8BGD5	90 kDa	2.6586	1.504	3.3836	3.6945	0.96963	3.7377	3.2307	3.6678		5.1622	3.5682	5.395	1.8845	2.8692	1.8047	4.8224	6.9127								1	1	2	2	1	3	2	2		3	2	3	2	2	1	3	4
Carnitine O-palmitoyltransferase 2, mitochondrial	CPT2_MOUSE	P52825	74 kDa	0	0	0	0	0	0.93442	0	0		0.86037	0	0	1.8845	0	0	0	0								0	0	0	0	0	1	0	0		1	0	0	2	0	0	0	0
Casein kinase II, alpha 1 polypeptide, isoform CRA_b	Q9D0E8_MOUSE	Q9D0E8	29 kDa	0.88621	3.0079	1.1279	0	0	0.93442	0	1.2226		0.86037	0.89206	0	1.8845	0.95641	0.90234	0	3.9501								1	1	1	0	0	1	0	1		1	1	0	2	1	1	0	2
Catechol O-methyltransferase	COMT_MOUSE	O88587	29 kDa	0	0	1.1279	0	0.96963	0	0	0		0	0	0	0	0.95641	2.707	0	0								0	0	1	0	1	0	0	0		0	0	0	0	1	2	0	0
Cation-dependent mannose-6-phosphate receptor	MPRD_MOUSE	P24668	31 kDa	5.3173	0	5.6393	8.6205	8.7267	3.7377	9.6921	12.226		7.7434	4.4603	4.4959	3.7689	6.6949	7.2187	5.7868	4.9376								3	0	3	4	4	2	5	4		4	2	3	2	4	4	2	2
Cation-independent mannose-6-phosphate receptor	MPRI_MOUSE	Q07113	274 kDa	6.2035	10.528	2.2557	2.463	5.8178	7.4754	3.2307	0		7.7434	5.3523	9.8909	4.7112	1.9128	0.90234	6.7513	7.9002								4	4	2	2	4	3	2	0		6	3	7	4	2	1	4	4
Caytaxin	ATCAY_MOUSE	Q8BHE3	42 kDa	0	0	0	0	1.9393	0	1.0769	0		2.5811	0	3.5967	0	1.9128	1.8047	0	0								0	0	0	0	1	0	1	0		1	0	3	0	1	2	0	0
CD166 antigen	CD166_MOUSE	Q61490	65 kDa	4.431	0	2.2557	2.463	1.9393	6.541	3.2307	0		0.86037	4.4603	1.7983	1.8845	3.8256	1.8047	3.8579	0.98753								4	0	1	1	1	5	2	0		1	3	1	1	1	1	2	1
CD200 antigen	Q80VX2_MOUSE	Q80VX2	31 kDa	0.88621	1.504	0	0	0	0.93442	0	0		0	2.6762	0.89917	1.8845	1.9128	0.90234	0.96447	0.98753								1	1	0	0	0	1	0	0		0	2	1	1	1	1	1	1
CD81 antigen	CD81_MOUSE	P35762	26 kDa	5.3173	10.528	4.5114	11.084	15.514	8.4098	11.846	6.113		5.1622	10.705	5.395	4.7112	6.6949	6.3164	6.7513	6.9127								1	2	1	1	3	2	1	1		1	2	2	1	1	2	3	1
CD82 antigen	CD82_MOUSE	P40237	30 kDa	6.2035	0	2.2557	0	1.9393	3.7377	3.2307	0		1.7207	0	0	1.8845	0.95641	3.6093	1.9289	1.9751								2	0	1	0	1	2	1	0		1	0	0	1	1	2	1	1
CD9 antigen	CD9_MOUSE	P40240	25 kDa	0	0	1.1279	0	2.9089	0.93442	0	0		0	0	1.7983	0	0	0.90234	0	0								0	0	1	0	2	1	0	0		0	0	1	0	0	1	0	0
CD90.1	Q53YX2_MOUSE	Q53YX2	18 kDa	7.9759	21.055	15.79	16.01	19.393	12.147	10.769	14.671		12.906	15.165	14.387	13.191	12.433	17.144	5.7868	22.713								2	3	3	4	5	4	3	3		4	4	5	4	4	5	2	4
CDGSH iron-sulfur domain-containing protein 1	CISD1_MOUSE	Q91WS0	12 kDa	3.5448	0	2.2557	2.463	1.9393	1.8688	2.1538	0		0.86037	5.3523	1.7983	1.8845	0	6.3164	4.8224	1.9751								2	0	2	1	2	1	1	0		1	3	2	1	0	2	3	1
CDGSH iron-sulfur domain-containing protein 2	CISD2_MOUSE	Q9CQB5	15 kDa	0	3.0079	3.3836	0	5.8178	2.8033	2.1538	0		1.7207	2.6762	1.7983	0.94224	0	5.414	0	0								0	2	1	0	2	2	2	0		1	1	1	1	0	2	0	0
CDP-diacylglycerol--inositol 3-phosphatidyltransferase	CDIPT_MOUSE	Q8VDP6	24 kDa	7.9759	7.5198	13.534	6.1575	1.9393	6.541	10.769	11.003		3.4415	5.3523	1.7983	11.307	5.7385	10.828	3.8579	3.9501								3	3	2	3	1	2	3	3		1	2	1	2	2	4	2	2
Cell adhesion molecule 2	CADM2_MOUSE	Q8BLQ9	48 kDa	0	4.5119	4.5114	7.389	1.9393	0	1.0769	3.6678		1.7207	0	2.6975	2.8267	0.95641	0	0	0.98753								0	2	1	1	1	0	1	2		1	0	1	2	1	0	0	1
Cell adhesion molecule 3	CADM3_MOUSE	Q99N28	43 kDa	0	0	0	0	0	0.93442	0	0		2.5811	0.89206	3.5967	0	0	3.6093	0	0								0	0	0	0	0	1	0	0		3	1	4	0	0	2	0	0
Cell cycle control protein 50A	CC50A_MOUSE	Q8VEK0	41 kDa	6.2035	0	6.7671	2.463	7.757	5.6065	15.077	15.894		8.6037	11.597	8.9917	9.4224	11.477	10.828	14.467	4.9376								4	0	2	1	2	3	4	4		2	3	4	3	7	5	4	3
Ceramide kinase	CERK1_MOUSE	Q8K4Q7	60 kDa	0	0	2.2557	0	0.96963	0.93442	0	0		0.86037	1.7841	0	2.8267	0	1.8047	1.9289	0.98753								0	0	1	0	1	1	0	0		1	1	0	1	0	1	2	1
Ceruloplasmin	CERU_MOUSE	Q61147	121 kDa	4.431	1.504	1.1279	0	3.8785	3.7377	6.4614	1.2226		0	0	0	3.7689	0	0	0	0								3	1	1	0	3	2	4	1		0	0	0	2	0	0	0	0
Charged multivesicular body protein 4b	CHM4B_MOUSE	Q9D8B3	25 kDa	1.7724	6.0158	2.2557	3.6945	3.8785	2.8033	0	3.6678		5.1622	3.5682	6.2942	4.7112	7.6513	0	3.8579	6.9127								1	2	1	3	2	2	0	2		3	3	3	3	3	0	2	3
Charged multivesicular body protein 6	CHMP6_MOUSE	P0C0A3	23 kDa	0	3.0079	0	1.2315	0.96963	0.93442	1.0769	2.4452		0.86037	3.5682	0.89917	0.94224	0	0	0	0								0	1	0	1	1	1	1	1		1	2	1	1	0	0	0	0
Chemokine-like factor super family five variant 4	Q45TP8_MOUSE	Q45TP8 (+1)	11 kDa	3.5448	3.0079	2.2557	2.463	4.8482	6.541	5.3845	2.4452		6.883	7.1364	7.1934	6.5956	0	2.707	4.8224	6.9127								1	1	1	1	2	1	1	1		2	1	1	1	0	1	1	2
Chloride transport protein 6	CLCN6_MOUSE	O35454	97 kDa	0	0	0	1.2315	1.9393	0.93442	0	0		0.86037	0.89206	0	0	0.95641	0.90234	0	0.98753								0	0	0	1	2	1	0	0		1	1	0	0	1	1	0	1
Cholesterol 24-hydroxylase	CP46A_MOUSE	Q9WVK8	57 kDa	2.6586	4.5119	5.6393	3.6945	3.8785	1.8688	2.1538	1.2226		3.4415	3.5682	0.89917	0	0	4.5117	0	3.9501								2	2	2	2	3	1	1	1		3	3	1	0	0	4	0	2
Choline transporter-like protein 1	CTL1_MOUSE	Q6X893	73 kDa	1.7724	4.5119	2.2557	3.6945	5.8178	1.8688	4.3076	4.8904		2.5811	2.6762	0	1.8845	1.9128	1.8047	1.9289	0.98753								1	1	1	2	2	1	1	1		2	2	0	1	1	1	1	1
Chromodomain-helicase-DNA-binding protein 1	CHD1_MOUSE	P40201	196 kDa	0	0	0	0	0	0	1.0769	0		0	0	0	1.8845	0	0	0	0								0	0	0	0	0	0	1	0		0	0	0	2	0	0	0	0
Clathrin coat assembly protein AP180	AP180_MOUSE	Q61548	92 kDa	6.2035	9.0237	13.534	2.463	3.8785	7.4754	6.4614	8.5582		5.1622	8.0285	4.4959	3.7689	3.8256	5.414	1.9289	7.9002								3	3	4	1	3	4	4	3		4	5	3	3	2	4	2	6
Clathrin heavy chain	Q5SXR6_MOUSE	Q5SXR6	192 kDa	41.652	16.544	20.301	29.556	15.514	34.574	25.846	33.01		36.996	29.438	28.774	18.845	32.518	25.265	30.863	38.514								22	7	11	9	8	21	15	12		23	19	16	8	16	17	19	24
Clavesin-1	CLVS1_MOUSE	Q9D4C9	41 kDa	1.7724	0	2.2557	2.463	0.96963	1.8688	0	2.4452		0	0.89206	0	0.94224	1.9128	1.8047	0.96447	1.9751								2	0	2	1	1	1	0	1		0	1	0	1	1	1	1	1
Cleft lip and palate transmembrane protein 1 homolog	CLPT1_MOUSE	Q8VBZ3	75 kDa	4.431	10.528	5.6393	4.926	6.7874	4.6721	4.3076	6.113		6.0226	8.0285	3.5967	8.4801	9.5641	9.0234	8.6803	9.8753								2	3	3	2	3	2	2	2		4	6	2	4	5	6	4	5
Cleft lip and palate transmembrane protein 1-like protein	CLP1L_MOUSE	Q8BXA5	62 kDa	0	0	4.5114	0	0	3.7377	0	1.2226		1.7207	0	0	2.8267	0	0.90234	0.96447	0								0	0	2	0	0	1	0	1		1	0	0	1	0	1	1	0
Clusterin	CLUS_MOUSE	Q06890	52 kDa	0	0	0	0	2.9089	0.93442	4.3076	0		0	0	0	1.8845	0.95641	0.90234	1.9289	3.9501								0	0	0	0	2	1	1	0		0	0	0	1	1	1	1	1
Coatomer subunit alpha	COPA_MOUSE	Q8CIE6	138 kDa	8.8621	9.0237	7.895	3.6945	2.9089	4.6721	0	0		7.7434	11.597	8.0926	9.4224	3.8256	8.121	10.609	8.8877								5	4	3	2	1	3	0	0		7	8	5	6	3	4	7	5
Coatomer subunit beta'	COPB2_MOUSE	O55029	102 kDa	2.6586	1.504	1.1279	1.2315	0	4.6721	1.0769	0		0	2.6762	0	0	0.95641	0.90234	0	0								2	1	1	1	0	2	1	0		0	2	0	0	1	1	0	0
Coiled-coil domain-containing protein 132	CC132_MOUSE	Q8CI71	111 kDa	0	3.0079	1.1279	0	2.9089	3.7377	2.1538	2.4452		0.86037	2.6762	1.7983	0	3.8256	0.90234	0.96447	3.9501								0	1	1	0	2	2	1	1		1	2	1	0	2	1	1	2
Complement C1q subcomponent subunit A	C1QA_MOUSE	P98086	26 kDa	0	4.5119	0	0	3.8785	2.8033	0	2.4452		1.7207	0.89206	3.5967	1.8845	3.8256	2.707	2.8934	3.9501								0	2	0	0	2	2	0	1		1	1	2	2	3	2	2	2
Complement C1q subcomponent subunit B	C1QB_MOUSE	P14106	27 kDa	0	3.0079	2.2557	0	3.8785	1.8688	0	0		0	2.6762	0.89917	0	3.8256	0.90234	1.9289	3.9501								0	1	1	0	2	1	0	0		0	1	1	0	1	1	1	2
Complement C1q subcomponent subunit C	C1QC_MOUSE	Q02105	26 kDa	0.88621	3.0079	0	0	3.8785	0	1.0769	1.2226		0	0	3.5967	0	0.95641	0.90234	3.8579	0								1	1	0	0	3	0	1	1		0	0	2	0	1	1	2	0
Constitutive coactivator of PPAR-gamma-like protein 1	F120A_MOUSE	Q6A0A9	122 kDa	0	0	1.1279	0	0	0	0	0		0	2.6762	0	0.94224	0	0	0.96447	0								0	0	1	0	0	0	0	0		0	2	0	1	0	0	1	0
Contactin-1	CNTN1_MOUSE	P12960	113 kDa	24.814	43.615	29.324	38.177	27.15	47.656	39.845	29.342		35.275	28.546	28.774	35.805	53.559	22.558	44.366	16.788								14	13	12	11	12	19	15	12		14	13	14	15	17	14	17	9
Contactin-2	CNTN2_MOUSE	Q61330	113 kDa	1.7724	0	0	0	0.96963	1.8688	3.2307	0		0	0	0	0	0.95641	1.8047	0	0								1	0	0	0	1	1	2	0		0	0	0	0	1	2	0	0
Contactin-associated protein 1	CNTP1_MOUSE	O54991	156 kDa	3.5448	4.5119	9.0228	2.463	1.9393	4.6721	6.4614	0		1.7207	7.1364	2.6975	4.7112	0	6.3164	2.8934	7.9002								2	2	6	1	1	4	3	0		1	4	2	3	0	4	3	6
Contactin-associated protein-like 2	CNTP2_MOUSE	Q9CPW0	148 kDa	0.88621	0	0	0	1.9393	0	0	0		0	0	0.89917	0	0	1.8047	0	0								1	0	0	0	2	0	0	0		0	0	1	0	0	1	0	0
COP9 signalosome complex subunit 4	CSN4_MOUSE	O88544	46 kDa	1.7724	0	0	0	0.96963	0	0	0		0	0	0	0	1.9128	1.8047	1.9289	0								1	0	0	0	1	0	0	0		0	0	0	0	1	2	1	0
Copine-1	CPNE1_MOUSE	Q8C166	59 kDa	4.431	9.0237	3.3836	3.6945	4.8482	2.8033	5.3845	4.8904		0	0	0	1.8845	0.95641	2.707	2.8934	1.9751								2	4	2	2	2	1	1	1		0	0	0	2	1	2	1	1
Copine-2	CPNE2_MOUSE	P59108	61 kDa	1.7724	4.5119	0	2.463	6.7874	4.6721	3.2307	0		3.4415	6.2444	5.395	1.8845	5.7385	9.0234	5.7868	6.9127								1	2	0	0	1	1	0	0		1	2	1	1	2	4	2	3
Copine-3	CPNE3_MOUSE	Q8BT60	60 kDa	2.6586	6.0158	6.7671	6.1575	10.666	11.213	6.4614	11.003		4.3019	5.3523	3.5967	1.8845	5.7385	6.3164	6.7513	0								1	2	2	2	3	2	1	3		1	2	0	1	2	3	3	0
Copine-4	CPNE4_MOUSE	Q8BLR2	62 kDa	2.6586	4.5119	0	4.926	0	12.147	6.4614	9.7808		5.1622	7.1364	7.1934	3.7689	4.7821	9.0234	4.8224	5.9252								1	1	0	1	0	5	2	2		2	2	2	2	1	4	2	3
Copine-5	CPNE5_MOUSE	Q8JZW4	66 kDa	8.8621	9.0237	5.6393	6.1575	10.666	5.6065	8.6152	13.449		10.324	7.1364	8.9917	8.4801	11.477	10.828	9.6447	9.8753								4	3	2	2	2	1	3	3		6	4	3	3	3	4	4	3
Copine-6	CPNE6_MOUSE	Q9Z140	62 kDa	36.335	21.055	20.301	30.788	24.241	19.623	23.692	33.01		23.23	21.409	21.58	25.44	40.169	28.875	25.076	29.626								15	9	9	12	8	11	8	9		11	9	9	9	15	15	11	11
Copine-7	CPNE7_MOUSE	Q0VE82	62 kDa	4.431	10.528	9.0228	6.1575	6.7874	9.3442	6.4614	7.3356		6.883	8.0285	4.4959	0	9.5641	3.6093	4.8224	9.8753								1	2	2	2	1	2	2	2		2	3	1	0	3	1	2	3
Copine-9	CPNE9_MOUSE	Q1RLL3	62 kDa	0	0	5.6393	2.463	9.6963	0	0	0		6.883	6.2444	0	7.5379	9.5641	5.414	0	0								0	0	1	0	2	0	0	0		1	1	0	2	2	1	0	0
Creatine kinase B-type	KCRB_MOUSE	Q04447	43 kDa	14.179	16.544	15.79	17.241	14.544	17.754	21.538	25.675		13.766	15.165	9.8909	9.4224	17.215	16.242	7.7158	11.85								7	4	4	5	4	5	6	4		5	8	4	2	6	7	3	4
Crmp1 protein	Q6P1J1_MOUSE	Q6P1J1	74 kDa	12.407	18.047	14.662	11.084	11.636	9.3442	16.153	15.894		12.906	10.705	11.689	4.7112	15.303	9.9257	14.467	9.8753								2	2	1	2	3	1	3	2		3	4	3	2	3	3	4	4
C-terminal-binding protein 1	CTBP1_MOUSE	O88712	48 kDa	0	0	0	0	3.8785	0	0	0		0	0	0	0	0	0	0	0								0	0	0	0	2	0	0	0		0	0	0	0	0	0	0	0
Cullin-9	CUL9_MOUSE	Q80TT8	209 kDa	0	0	0	0	0	0	0	0		2.5811	0	0	0	0	1.8047	0	0								0	0	0	0	0	0	0	0		2	0	0	0	0	1	0	0
Cullin-associated NEDD8-dissociated protein 1	CAND1_MOUSE	Q6ZQ38	136 kDa	7.9759	4.5119	1.1279	2.463	0	4.6721	0	0		0	3.5682	0	0	4.7821	1.8047	3.8579	2.9626								5	3	1	1	0	3	0	0		0	2	0	0	3	2	3	2
Cyclin-dependent-like kinase 5	CDK5_MOUSE	P49615	33 kDa	0	0	0	2.463	0	0	2.1538	0		0	0.89206	0	0	0	1.8047	0	0								0	0	0	1	0	0	2	0		0	1	0	0	0	1	0	0
Cytochrome b5 type B	CYB5B_MOUSE	Q9CQX2	16 kDa	0	3.0079	2.2557	0	0.96963	2.8033	0	0		0	0	0	0	0.95641	7.2187	0	1.9751								0	1	1	0	1	2	0	0		0	0	0	0	1	2	0	1
Cytochrome b-c1 complex subunit 2, mitochondrial	QCR2_MOUSE	Q9DB77	48 kDa	0.88621	0	2.2557	0	4.8482	4.6721	3.2307	0		0	0	1.7983	1.8845	0	0	0	0								1	0	1	0	3	2	2	0		0	0	1	1	0	0	0	0
Cytochrome c oxidase subunit 5A, mitochondrial	COX5A_MOUSE	P12787	16 kDa	0	4.5119	0	0	5.8178	3.7377	2.1538	0		1.7207	3.5682	4.4959	0	0.95641	0	0.96447	0								0	2	0	0	1	1	1	0		1	1	2	0	1	0	1	0
Cytochrome P450, family 2, subfamily d, polypeptide 22	Q91W87_MOUSE	Q91W87 (+1)	56 kDa	1.7724	0	1.1279	0	2.9089	0	4.3076	0		0	0	0	0	0	5.414	0	0								1	0	1	0	1	0	1	0		0	0	0	0	0	3	0	0
Cytoplasmic dynein 1 heavy chain 1	DYHC1_MOUSE	Q9JHU4	532 kDa	33.676	24.063	23.685	24.63	21.332	54.196	19.384	35.455		31.834	34.79	35.068	30.152	27.736	31.582	32.792	30.613								21	10	10	13	13	21	11	20		23	26	24	18	21	24	22	19
Cytoplasmic FMR1-interacting protein 1	CYFP1_MOUSE	Q7TMB8	145 kDa	0	0	0	4.926	10.666	0	0	6.113		19.789	13.381	21.58	15.076	14.346	8.121	21.218	11.85								0	0	0	0	0	0	0	1		1	1	1	2	2	1	2	1
Cytoplasmic FMR1-interacting protein 2	CYFP2_MOUSE	Q5SQX6	146 kDa	13.293	21.055	19.174	13.547	10.666	10.279	6.4614	4.8904		21.509	17.841	28.774	19.787	17.215	13.535	31.828	17.775								9	6	8	7	5	6	3	3		11	12	15	11	7	9	14	11
Cytoskeleton-associated protein 5	CKAP5_MOUSE	A2AGT5	226 kDa	0	0	0	0	0	0.93442	0	1.2226		0	0	0	0	0	1.8047	0	0								0	0	0	0	0	1	0	1		0	0	0	0	0	2	0	0
Cytosol aminopeptidase	AMPL_MOUSE	Q9CPY7	56 kDa	1.7724	4.5119	0	0	1.9393	2.8033	5.3845	0		0	0.89206	0	0	2.8692	2.707	0	0								1	2	0	0	1	2	1	0		0	1	0	0	2	2	0	0
Cytosolic 10-formyltetrahydrofolate dehydrogenase	AL1L1_MOUSE	Q8R0Y6	99 kDa	10.635	4.5119	6.7671	7.389	8.7267	15.885	9.6921	8.5582		6.0226	8.9206	2.6975	0.94224	15.303	11.73	9.6447	11.85								8	2	4	4	6	12	5	4		4	6	2	1	10	7	6	7
D-beta-hydroxybutyrate dehydrogenase, mitochondrial	BDH_MOUSE	Q80XN0	38 kDa	0.88621	6.0158	11.279	1.2315	5.8178	2.8033	2.1538	7.3356		12.045	4.4603	8.9917	10.365	7.6513	15.34	4.8224	9.8753								1	2	3	1	3	2	1	2		3	2	4	3	3	5	3	5
D-dopachrome decarboxylase	DOPD_MOUSE	O35215	13 kDa	5.3173	3.0079	1.1279	0	0	0.93442	1.0769	0		0	0	0	0	0	1.8047	0.96447	0								3	1	1	0	0	1	1	0		0	0	0	0	0	1	1	0
Dedicator of cytokinesis protein 1	DOCK1_MOUSE	Q8BUR4	215 kDa	5.3173	4.5119	4.5114	0	2.9089	3.7377	2.1538	2.4452		2.5811	0	2.6975	3.7689	6.6949	0.90234	0.96447	0.98753								4	2	3	0	2	2	2	1		2	0	2	2	5	1	1	1
Dedicator of cytokinesis protein 10	DOC10_MOUSE	Q8BZN6	246 kDa	1.7724	1.504	0	0	0	0.93442	1.0769	0		3.4415	0	1.7983	0	0	0	0	0								1	1	0	0	0	1	1	0		3	0	1	0	0	0	0	0
Dedicator of cytokinesis protein 3	DOCK3_MOUSE	Q8CIQ7	233 kDa	0	0	0	1.2315	1.9393	0	1.0769	1.2226		0.86037	0	2.6975	0.94224	0	0	0	0								0	0	0	1	1	0	1	1		1	0	2	1	0	0	0	0
Dedicator of cytokinesis protein 9	DOCK9_MOUSE	Q8BIK4	235 kDa	0	0	0	0	0.96963	2.8033	0	0		0	0	0.89917	0.94224	0	0.90234	0.96447	0								0	0	0	0	1	3	0	0		0	0	1	1	0	1	1	0
Dehydrogenase/reductase SDR family member 1	DHRS1_MOUSE	Q99L04	34 kDa	0	3.0079	0	0	0	0	0	0		2.5811	0	0	0.94224	0	0.90234	0	0								0	1	0	0	0	0	0	0		2	0	0	1	0	1	0	0
Delta and Notch-like epidermal growth factor-related receptor	DNER_MOUSE	Q8JZM4	79 kDa	5.3173	1.504	0	1.2315	3.8785	1.8688	3.2307	3.6678		5.1622	1.7841	0.89917	2.8267	0.95641	3.6093	3.8579	1.9751								2	1	0	1	2	1	2	2		3	1	1	2	1	3	3	1
Diacylglycerol kinase epsilon	DGKE_MOUSE	Q9R1C6	64 kDa	4.431	1.504	2.2557	3.6945	0.96963	5.6065	4.3076	3.6678		6.0226	10.705	4.4959	0	1.9128	7.2187	4.8224	10.863								4	1	1	2	1	3	2	2		4	6	3	0	1	5	3	5
Diacylglycerol kinase zeta	DGKZ_MOUSE	Q80UP3	104 kDa	4.431	6.0158	4.5114	0	2.9089	2.8033	6.4614	2.4452		6.0226	5.3523	8.9917	6.5956	2.8692	9.9257	7.7158	9.8753								1	2	3	0	2	3	2	1		3	4	3	3	2	4	3	3
Dihydrolipoyllysine-residue acetyltransferase component of pyruvate dehydrogenase complex, mitochondrial	ODP2_MOUSE	Q8BMF4	68 kDa	0.88621	0	2.2557	1.2315	5.8178	3.7377	0	1.2226		6.0226	13.381	8.9917	4.7112	5.7385	8.121	4.8224	1.9751								1	0	2	1	2	3	0	1		4	6	4	3	4	4	3	1
Dihydrolipoyllysine-residue succinyltransferase component of 2-oxoglutarate dehydrogenase complex, mitochondrial	ODO2_MOUSE	Q9D2G2	49 kDa	2.6586	3.0079	5.6393	3.6945	1.9393	0	1.0769	6.113		6.0226	0	5.395	6.5956	7.6513	9.9257	10.609	3.9501								2	2	2	2	1	0	1	2		2	0	3	2	2	4	4	1
Dihydropyrimidinase-related protein 2	DPYL2_MOUSE	O08553	62 kDa	59.376	43.615	55.265	36.945	50.421	47.656	73.229	64.798		45.6	41.035	35.068	23.556	57.385	50.531	38.579	54.314								15	11	13	10	12	13	11	14		13	13	14	9	15	13	11	14
Dihydropyrimidinase-related protein 4	DPYL4_MOUSE	O35098 (+1)	62 kDa	1.7724	3.0079	0	0	0.96963	0.93442	0	7.3356		2.5811	1.7841	2.6975	1.8845	0.95641	0.90234	0	1.9751								2	1	0	0	1	1	0	2		2	1	2	1	1	1	0	1
Dipeptidyl aminopeptidase-like protein 6	DPP6_MOUSE	Q9Z218	91 kDa	17.724	3.0079	5.6393	14.778	7.757	13.082	16.153	19.562		15.487	13.381	10.79	15.076	15.303	11.73	24.112	16.788								10	1	4	6	3	8	5	6		5	7	6	5	7	7	10	6
Disco-interacting protein 2 homolog A	DIP2A_MOUSE	Q8BWT5	165 kDa	0	1.504	0	0	0	2.8033	1.0769	2.4452		0.86037	0	0	1.8845	0	0	0	0.98753								0	1	0	0	0	2	1	2		1	0	0	2	0	0	0	1
Disintegrin and metalloproteinase domain-containing protein 10	ADA10_MOUSE	O35598	84 kDa	0.88621	1.504	2.2557	1.2315	2.9089	2.8033	0	1.2226		0	0	0	0.94224	0	0	0	0								1	1	1	1	2	2	0	1		0	0	0	1	0	0	0	0
Disintegrin and metalloproteinase domain-containing protein 11	ADA11_MOUSE	Q9R1V4	84 kDa	0.88621	0	0	0	0	1.8688	0	0		0	0	0	0.94224	0	0	0	0								1	0	0	0	0	2	0	0		0	0	0	1	0	0	0	0
Disintegrin and metalloproteinase domain-containing protein 22	ADA22_MOUSE	Q9R1V6	100 kDa	0	0	1.1279	2.463	2.9089	1.8688	1.0769	1.2226		0	1.7841	2.6975	1.8845	0	0.90234	0.96447	2.9626								0	0	1	1	2	1	1	1		0	2	2	1	0	1	1	2
Disintegrin and metalloproteinase domain-containing protein 23	ADA23_MOUSE	Q9R1V7	92 kDa	3.5448	0	0	0	0	0.93442	0	0		0	2.6762	0	0	0	0	0	0								2	0	0	0	0	1	0	0		0	2	0	0	0	0	0	0
Disintegrin and metalloproteinase domain-containing protein 5	ADAM5_MOUSE	Q3TTE0	85 kDa	0	0	0	0	0	0	0	0		0.86037	0	0	2.8267	0	0	0	0								0	0	0	0	0	0	0	0		1	0	0	2	0	0	0	0
DmX-like protein 2	DMXL2_MOUSE	Q8BPN8	338 kDa	1.7724	1.504	5.6393	1.2315	0.96963	0.93442	1.0769	1.2226		1.7207	0.89206	0.89917	1.8845	0	0	0.96447	0.98753								1	1	3	1	1	1	1	1		1	1	1	1	0	0	1	1
DNA damage-binding protein 1	DDB1_MOUSE	Q3U1J4	127 kDa	6.2035	0	0	0	0	1.8688	0	1.2226		3.4415	0.89206	0	2.8267	0.95641	1.8047	0.96447	0.98753								4	0	0	0	0	1	0	1		4	1	0	2	1	1	1	1
DNA topoisomerase 1	TOP1_MOUSE	Q04750	91 kDa	0	0	0	0	0	0	0	0		0	0.89206	0	1.8845	0	0.90234	1.9289	0								0	0	0	0	0	0	0	0		0	1	0	2	0	1	1	0
DNA topoisomerase 2-beta	TOP2B_MOUSE	Q64511	182 kDa	0	3.0079	3.3836	4.926	1.9393	0	0	4.8904		4.3019	2.6762	7.1934	3.7689	10.521	2.707	7.7158	6.9127								0	2	3	2	1	0	0	3		3	2	5	2	6	2	5	4
DnaJ (Hsp40) homolog, subfamily C, member 5, isoform CRA_b	G5E8T0_MOUSE	G5E8T0 (+1)	19 kDa	3.5448	1.504	5.6393	11.084	16.484	19.623	10.769	9.7808		21.509	15.165	13.488	12.249	10.521	9.9257	16.396	29.626								3	1	3	4	6	8	3	4		5	7	6	6	6	5	8	7
DnaJ homolog subfamily A member 1	DNJA1_MOUSE	P63037	45 kDa	0	1.504	1.1279	2.463	1.9393	1.8688	2.1538	0		0	1.7841	0.89917	0	0.95641	1.8047	0	0								0	1	1	1	2	1	1	0		0	1	1	0	1	1	0	0
DnaJ homolog subfamily A member 2	DNJA2_MOUSE	Q9QYJ0	46 kDa	0	6.0158	1.1279	6.1575	0.96963	1.8688	2.1538	1.2226		1.7207	3.5682	1.7983	1.8845	0.95641	1.8047	0	1.9751								0	2	1	3	1	2	1	1		1	2	1	1	1	1	0	1
DnaJ homolog subfamily C member 16	DJC16_MOUSE	Q80TN4	89 kDa	0	0	0	0	0	0	0	0		0	2.6762	0	0	0	0	0	0								0	0	0	0	0	0	0	0		0	2	0	0	0	0	0	0
Dock4 protein	B2RUG6_MOUSE	B2RUG6 (+1)	222 kDa	4.431	7.5198	4.5114	2.463	3.8785	9.3442	0	0		0.86037	3.5682	2.6975	0	3.8256	1.8047	0.96447	3.9501								3	4	2	1	2	4	0	0		1	2	3	0	2	1	1	3
Dolichyl-diphosphooligosaccharide--protein glycosyltransferase 48 kDa subunit	OST48_MOUSE	O54734	49 kDa	1.7724	3.0079	3.3836	0	2.9089	0.93442	3.2307	0		1.7207	0.89206	1.7983	0	2.8692	2.707	0	3.9501								1	1	2	0	2	1	2	0		1	1	1	0	2	2	0	1
Dolichyl-diphosphooligosaccharide--protein glycosyltransferase subunit 1	RPN1_MOUSE	Q91YQ5	69 kDa	11.521	6.0158	4.5114	1.2315	4.8482	7.4754	10.769	4.8904		11.185	13.381	9.8909	8.4801	6.6949	16.242	11.574	10.863								8	3	3	1	3	4	6	2		9	7	7	6	4	8	6	6
Dolichyl-phosphate beta-glucosyltransferase	ALG5_MOUSE	Q9DB25	37 kDa	0	0	0	0	0	0	0	0		0	0	0	0	1.9128	0.90234	0	0								0	0	0	0	0	0	0	0		0	0	0	0	2	1	0	0
DOMON domain-containing protein FRRS1L	FRS1L_MOUSE	B1AXV0	33 kDa	1.7724	0	1.1279	0	0	0	0	1.2226		0.86037	0.89206	0	0	0.95641	1.8047	1.9289	0								1	0	1	0	0	0	0	1		1	1	0	0	1	2	1	0
Dopamine beta-hydroxylase	DOPO_MOUSE	Q64237	70 kDa	0	3.0079	3.3836	3.6945	1.9393	1.8688	2.1538	2.4452		2.5811	1.7841	2.6975	1.8845	2.8692	0	0	0								0	1	1	2	1	2	1	1		1	1	2	1	1	0	0	0
Drebrin	DREB_MOUSE	Q9QXS6	77 kDa	0	0	0	0	0	0	0	0		0	0	0	0	1.9128	0	0	0								0	0	0	0	0	0	0	0		0	0	0	0	2	0	0	0
Dual specificity mitogen-activated protein kinase kinase 1	MP2K1_MOUSE	P31938	43 kDa	5.3173	12.032	7.895	2.463	9.6963	7.4754	6.4614	2.4452		5.1622	2.6762	1.7983	4.7112	2.8692	7.2187	0	0.98753								2	2	2	2	3	3	3	1		2	2	1	3	2	2	0	1
Dynactin subunit 4	DCTN4_MOUSE	Q8CBY8	53 kDa	0	0	2.2557	0	0	0.93442	0	1.2226		0.86037	0	0	0	2.8692	4.5117	0	0								0	0	1	0	0	1	0	1		1	0	0	0	2	3	0	0
Dynamin-1	DYN1_MOUSE	P39053	98 kDa	2.6586	10.528	2.2557	4.926	2.9089	3.7377	7.5383	4.8904		1.7207	1.7841	2.6975	1.8845	6.6949	1.8047	4.8224	2.9626								2	3	2	2	2	3	3	3		1	1	2	1	4	1	3	2
Dynamin-1-like protein	DNM1L_MOUSE	Q8K1M6	83 kDa	1.7724	1.504	0	0	5.8178	2.8033	2.1538	0		4.3019	0.89206	0.89917	3.7689	2.8692	4.5117	1.9289	3.9501								1	1	0	0	4	2	2	0		3	1	1	2	2	3	1	2
Dynamin-3	DYN3_MOUSE	Q8BZ98	97 kDa	0	0	0	0	1.9393	0	0	0		0	0	0	0	0	0	0	0								0	0	0	0	2	0	0	0		0	0	0	0	0	0	0	0
Dynein heavy chain 12, axonemal	DYH12_MOUSE	Q3V0Q1	356 kDa	0	0	0	0	0	0	0	0		0	0	0	0.94224	0	1.8047	0	0								0	0	0	0	0	0	0	0		0	0	0	1	0	2	0	0
Dynein heavy chain 2, axonemal	DYH2_MOUSE	P0C6F1	512 kDa	0	0	0	2.463	0	2.8033	3.2307	2.4452		1.7207	1.7841	1.7983	0	5.7385	0.90234	0	0								0	0	0	2	0	2	1	1		1	2	1	0	1	1	0	0
Dynein light chain 2, cytoplasmic	D6RIN4_MOUSE	D6RIN4	6 kDa	0.88621	1.504	0	2.463	0.96963	0	1.0769	6.113		0	0	0	0.94224	0	2.707	2.8934	0.98753								1	1	0	1	1	0	1	2		0	0	0	1	0	1	1	1
Dynein light chain roadblock-type 1	DLRB1_MOUSE	P62627	11 kDa	0.88621	3.0079	4.5114	0	0	1.8688	0	0		0	0.89206	2.6975	0.94224	0	0	0.96447	0								1	1	2	0	0	1	0	0		0	1	2	1	0	0	1	0
E2/E3 hybrid ubiquitin-protein ligase UBE2O	UBE2O_MOUSE	Q6ZPJ3	141 kDa	0.88621	3.0079	4.5114	9.852	2.9089	2.8033	3.2307	2.4452		7.7434	3.5682	4.4959	2.8267	5.7385	6.3164	0.96447	0.98753								1	1	2	5	2	2	1	1		5	2	2	2	4	4	1	1
E3 ubiquitin-protein ligase BRE1A	BRE1A_MOUSE	Q5DTM8	114 kDa	0	0	1.1279	0	3.8785	0	0	0		0	2.6762	0	0.94224	0	0.90234	0.96447	0.98753								0	0	1	0	2	0	0	0		0	2	0	1	0	1	1	1
E3 ubiquitin-protein ligase HECTD3	HECD3_MOUSE	Q3U487	97 kDa	0	3.0079	2.2557	2.463	1.9393	0	0	1.2226		2.5811	2.6762	3.5967	3.7689	11.477	1.8047	0.96447	3.9501								0	2	1	1	1	0	0	1		2	3	2	3	5	1	1	2
E3 ubiquitin-protein ligase Trim36	TRI36_MOUSE	Q80WG7	83 kDa	0	0	0	2.463	0.96963	0	0	0		0	0	0	0	0	0	0	0								0	0	0	2	1	0	0	0		0	0	0	0	0	0	0	0
E3 ubiquitin-protein ligase UBR4	UBR4_MOUSE	A2AN08	572 kDa	1.7724	0	0	2.463	0.96963	0.93442	0	2.4452		0	0.89206	0.89917	0.94224	0	0	0.96447	0								1	0	0	2	1	1	0	2		0	1	1	1	0	0	1	0
E3 ubiquitin-protein ligase ZNRF3	ZNRF3_MOUSE	Q5SSZ7	99 kDa	0	0	0	2.463	0	0	0	0		0	0	0	0	0	0	0	0								0	0	0	2	0	0	0	0		0	0	0	0	0	0	0	0
Ectonucleoside triphosphate diphosphohydrolase 2	ENTP2_MOUSE	O55026	54 kDa	3.5448	3.0079	0	0	0	0	0	0		0	0.89206	0	0	0	0	0	1.9751								2	1	0	0	0	0	0	0		0	1	0	0	0	0	0	1
Ectonucleotide pyrophosphatase/phosphodiesterase family member 6	ENPP6_MOUSE	Q8BGN3	51 kDa	0.88621	0	0	0	0	0	0	0		0	0	0	1.8845	1.9128	4.5117	0	0								1	0	0	0	0	0	0	0		0	0	0	1	1	3	0	0
EH domain-containing protein 1	EHD1_MOUSE	Q9WVK4	61 kDa	0	0	0	0	2.9089	0	3.2307	0		3.4415	0.89206	0.89917	4.7112	0	5.414	0	2.9626								0	0	0	0	1	0	1	0		1	1	0	1	0	1	0	2
EH domain-containing protein 3	EHD3_MOUSE	Q9QXY6	61 kDa	0.88621	4.5119	6.7671	2.463	1.9393	3.7377	2.1538	1.2226		1.7207	0	1.7983	4.7112	0.95641	5.414	0.96447	2.9626								1	2	2	2	1	1	1	1		1	0	2	3	1	3	1	3
Electrogenic sodium bicarbonate cotransporter 1	S4A4_MOUSE	O88343	121 kDa	3.5448	0	0	0	0	1.8688	1.0769	0		0	1.7841	0	0	1.9128	0	0.96447	2.9626								2	0	0	0	0	2	1	0		0	1	0	0	1	0	0	1
ELKS/Rab6-interacting/CAST family member 1	RB6I2_MOUSE	Q99MI1	128 kDa	0	0	0	0	0.96963	0	0	0		0.86037	0	0	0	0	2.707	0	0								0	0	0	0	1	0	0	0		1	0	0	0	0	2	0	0
Elongation factor 1-alpha 1	EF1A1_MOUSE	P10126	50 kDa	8.8621	9.0237	25.941	4.926	11.636	5.6065	5.3845	11.003		7.7434	11.597	5.395	7.5379	1.9128	11.73	5.7868	2.9626								4	2	4	3	5	4	3	3		5	7	4	3	1	5	3	2
Elongation factor 2	EF2_MOUSE	P58252	95 kDa	0.88621	0	0	0	2.9089	0	1.0769	0		2.5811	0	5.395	0	0	1.8047	0.96447	0								1	0	0	0	1	0	1	0		1	0	5	0	0	1	1	0
Elongation factor Tu, mitochondrial	EFTU_MOUSE	Q8BFR5	50 kDa	0	0	0	0	0	0	0	0		1.7207	0	1.7983	0	0	0	2.8934	0								0	0	0	0	0	0	0	0		1	0	1	0	0	0	3	0
Elongator complex protein 1	ELP1_MOUSE	Q7TT37	150 kDa	2.6586	1.504	0	0	0	4.6721	3.2307	1.2226		0.86037	1.7841	1.7983	0.94224	0	2.707	0.96447	1.9751								2	1	0	0	0	3	3	1		1	1	1	1	0	2	1	2
Endonuclease domain-containing 1 protein	ENDD1_MOUSE	Q8C522	55 kDa	15.066	9.0237	13.534	25.862	18.423	9.3442	19.384	9.7808		18.928	15.165	15.286	11.307	14.346	26.168	10.609	15.8								6	3	5	5	6	3	5	4		7	5	7	4	6	8	3	7
Endoplasmic reticulum metallopeptidase 1	ERMP1_MOUSE	Q3UVK0	100 kDa	2.6586	1.504	2.2557	0	2.9089	0.93442	3.2307	3.6678		0.86037	5.3523	0.89917	2.8267	0.95641	1.8047	4.8224	0								2	1	1	0	2	1	2	1		1	3	1	2	1	1	3	0
Endoplasmic reticulum-Golgi intermediate compartment protein 1	ERGI1_MOUSE	Q9DC16	33 kDa	11.521	9.0237	14.662	2.463	6.7874	5.6065	14	7.3356		3.4415	11.597	8.0926	9.4224	7.6513	8.121	5.7868	5.9252								5	2	2	2	4	2	5	3		2	6	3	4	5	4	2	3
Endoplasmic reticulum-Golgi intermediate compartment protein 3	ERGI3_MOUSE	Q9CQE7	43 kDa	0	0	1.1279	1.2315	1.9393	0	2.1538	4.8904		0.86037	0	1.7983	0	0	0	0	0								0	0	1	1	2	0	1	3		1	0	1	0	0	0	0	0
Engulfment and cell motility protein 1	ELMO1_MOUSE	Q8BPU7	84 kDa	3.5448	0	0	0	0	0.93442	1.0769	0		0.86037	0	0	1.8845	0.95641	0	3.8579	2.9626								2	0	0	0	0	1	1	0		0	0	0	1	1	0	1	2
Engulfment and cell motility protein 2	ELMO2_MOUSE	Q8BHL5	84 kDa	2.6586	1.504	1.1279	4.926	2.9089	4.6721	4.3076	4.8904		5.1622	2.6762	1.7983	4.7112	1.9128	5.414	5.7868	0.98753								2	1	1	3	1	2	2	2		3	2	2	2	1	3	4	1
Ephrin type-A receptor 4	EPHA4_MOUSE	Q03137	110 kDa	1.7724	0	0	2.463	0	0	0	0		0	0	0.89917	0.94224	0	0	0	0								2	0	0	1	0	0	0	0		0	0	1	1	0	0	0	0
Ephrin type-A receptor 7	EPHA7_MOUSE	Q61772	112 kDa	0	0	0	0	0	0	0	0		1.7207	0	0	0	0	1.8047	0.96447	0								0	0	0	0	0	0	0	0		2	0	0	0	0	2	1	0
Epoxide hydrolase 1	HYEP_MOUSE	Q9D379	53 kDa	3.5448	0	2.2557	2.463	2.9089	0.93442	1.0769	0		0.86037	4.4603	5.395	1.8845	2.8692	3.6093	0.96447	2.9626								2	0	1	2	2	1	1	0		1	3	3	2	2	3	1	2
ER membrane protein complex subunit 1	EMC1_MOUSE	Q8C7X2	112 kDa	7.9759	3.0079	6.7671	3.6945	3.8785	6.541	5.3845	3.6678		10.324	8.0285	7.1934	6.5956	3.8256	4.5117	8.6803	8.8877								5	1	3	2	2	4	2	3		5	5	4	4	2	3	5	7
ER membrane protein complex subunit 2	EMC2_MOUSE	Q9CRD2	35 kDa	2.6586	4.5119	2.2557	3.6945	0.96963	0.93442	2.1538	4.8904		3.4415	0	4.4959	2.8267	1.9128	3.6093	1.9289	2.9626								2	1	1	2	1	1	1	1		3	0	3	2	2	2	1	2
ER membrane protein complex subunit 3	EMC3_MOUSE	Q99KI3	30 kDa	0.88621	1.504	0	0	2.9089	0.93442	1.0769	0		1.7207	1.7841	1.7983	0	0	1.8047	0	0								1	1	0	0	2	1	1	0		1	1	1	0	0	2	0	0
ER membrane protein complex subunit 8	EMC8_MOUSE	O70378	23 kDa	1.7724	0	5.6393	0	1.9393	0.93442	0	0		0	0.89206	1.7983	0	0.95641	0.90234	1.9289	0								1	0	2	0	1	1	0	0		0	1	1	0	1	1	2	0
Erlin-2	ERLN2_MOUSE	Q8BFZ9	38 kDa	3.5448	12.032	16.918	2.463	4.8482	5.6065	15.077	7.3356		1.7207	3.5682	1.7983	0	3.8256	6.3164	2.8934	3.9501								4	4	4	1	2	4	7	2		1	2	1	0	3	4	2	2
Erythrocyte protein band 4.1-like 1	B6ZHC9_MOUSE	B6ZHC9	98 kDa	7.0897	13.536	7.895	14.778	15.514	21.492	11.846	6.113		13.766	16.949	13.488	15.076	9.5641	14.437	12.538	16.788								4	5	3	4	8	9	6	2		3	6	6	6	4	5	6	6
Estradiol 17-beta-dehydrogenase 11	DHB11_MOUSE	Q9EQ06	33 kDa	1.7724	0	2.2557	1.2315	0.96963	1.8688	2.1538	3.6678		2.5811	2.6762	0	3.7689	0	3.6093	1.9289	2.9626								1	0	1	1	1	1	1	2		2	1	0	1	0	3	1	1
Eukaryotic translation initiation factor 2 subunit 1	IF2A_MOUSE	Q6ZWX6	36 kDa	1.7724	3.0079	2.2557	2.463	1.9393	2.8033	0	0		3.4415	2.6762	5.395	0	2.8692	3.6093	1.9289	0								1	1	1	2	1	2	0	0		3	2	1	0	2	3	2	0
Eukaryotic translation initiation factor 2 subunit 3, X-linked	IF2G_MOUSE	Q9Z0N1	51 kDa	3.5448	1.504	5.6393	6.1575	0.96963	0	2.1538	4.8904		2.5811	3.5682	4.4959	6.5956	4.7821	8.121	3.8579	2.9626								3	1	2	2	1	0	1	3		2	2	3	3	2	5	3	2
Eukaryotic translation initiation factor 3 subunit A	EIF3A_MOUSE	P23116	162 kDa	0	0	0	0	0	0	2.1538	7.3356		0.86037	6.2444	4.4959	2.8267	1.9128	4.5117	3.8579	4.9376								0	0	0	0	0	0	2	3		1	5	4	3	2	3	3	3
Eukaryotic translation initiation factor 3 subunit C	EIF3C_MOUSE	Q8R1B4	106 kDa	0	0	0	1.2315	3.8785	0	0	0		0	1.7841	1.7983	3.7689	1.9128	3.6093	1.9289	0								0	0	0	1	2	0	0	0		0	1	1	2	2	3	1	0
Eukaryotic translation initiation factor 3 subunit F	EIF3F_MOUSE	Q9DCH4	38 kDa	0	0	1.1279	2.463	0	0	0	1.2226		1.7207	1.7841	0.89917	0	4.7821	2.707	0.96447	2.9626								0	0	1	1	0	0	0	1		1	1	1	0	3	2	1	2
Eukaryotic translation initiation factor 3 subunit H	EIF3H_MOUSE	Q91WK2	40 kDa	0	0	0	0	0	0	0	1.2226		0	0	1.7983	0	3.8256	1.8047	0	0								0	0	0	0	0	0	0	1		0	0	1	0	2	2	0	0
Eukaryotic translation initiation factor 3 subunit L	EIF3L_MOUSE	Q8QZY1	67 kDa	0	0	0	1.2315	0	0	1.0769	3.6678		0	0	2.6975	0.94224	0.95641	0	1.9289	0.98753								0	0	0	1	0	0	1	1		0	0	3	1	1	0	1	1
Excitatory amino acid transporter 1	EAA1_MOUSE	P56564	60 kDa	3.5448	4.5119	1.1279	0	6.7874	4.6721	0	1.2226		1.7207	4.4603	0.89917	0.94224	0	4.5117	3.8579	0.98753								3	2	1	0	3	2	0	1		2	3	1	1	0	4	2	1
Excitatory amino acid transporter 2	EAA2_MOUSE	P43006	62 kDa	7.9759	19.551	10.151	4.926	27.15	28.967	43.076	11.003		12.906	14.273	19.782	3.7689	11.477	4.5117	13.503	9.8753								5	3	3	2	6	7	6	2		5	5	5	3	4	2	5	5
Excitatory amino acid transporter 3	EAA3_MOUSE	P51906	57 kDa	1.7724	0	2.2557	2.463	3.8785	2.8033	4.3076	0		0	0.89206	0	0.94224	0.95641	0.90234	0	0.98753								1	0	2	1	3	2	2	0		0	1	0	1	1	1	0	1
Extended synaptotagmin-1	ESYT1_MOUSE	Q3U7R1	122 kDa	0	0	0	0	0	0.93442	1.0769	0		1.7207	0	2.6975	1.8845	0.95641	0	0.96447	0								0	0	0	0	0	1	1	0		1	0	3	1	1	0	1	0
Extended synaptotagmin-2	ESYT2_MOUSE	Q3TZZ7	94 kDa	0	0	0	2.463	0.96963	0.93442	3.2307	1.2226		1.7207	1.7841	3.5967	0	2.8692	0.90234	0.96447	0.98753								0	0	0	1	1	1	2	1		2	1	3	0	2	1	1	1
Ezrin	EZRI_MOUSE	P26040	69 kDa	10.635	9.0237	0	9.852	0	8.4098	3.2307	7.3356		11.185	12.489	4.4959	12.249	19.128	18.047	6.7513	11.85								1	1	0	1	0	3	0	1		2	3	1	2	2	3	1	2
F-actin-capping protein subunit alpha-2	CAZA2_MOUSE	P47754	33 kDa	5.3173	4.5119	10.151	2.463	2.9089	4.6721	1.0769	2.4452		5.1622	2.6762	3.5967	3.7689	6.6949	5.414	3.8579	3.9501								2	2	3	2	2	2	1	1		3	2	2	2	3	2	2	3
F-actin-capping protein subunit beta	CAPZB_MOUSE	P47757	31 kDa	5.3173	1.504	1.1279	1.2315	0	0.93442	0	1.2226		3.4415	1.7841	1.7983	0.94224	7.6513	6.3164	2.8934	0								4	1	1	1	0	1	0	1		2	1	1	1	3	3	1	0
Fatty acid synthase	FAS_MOUSE	P19096	272 kDa	14.179	7.5198	2.2557	4.926	2.9089	3.7377	4.3076	12.226		7.7434	2.6762	2.6975	5.6534	10.521	6.3164	5.7868	3.9501								10	3	1	3	3	3	2	8		7	3	2	3	6	5	4	3
Fatty-acid amide hydrolase 1	FAAH1_MOUSE	O08914	63 kDa	5.3173	6.0158	9.0228	9.852	10.666	7.4754	6.4614	14.671		7.7434	4.4603	1.7983	7.5379	8.6077	6.3164	8.6803	6.9127								4	2	4	5	6	6	5	7		5	4	1	5	3	5	5	5
F-box only protein 2	FBX2_MOUSE	Q80UW2	34 kDa	0	3.0079	1.1279	0	3.8785	0	0	0		0	0	0	0	0	1.8047	0.96447	0								0	2	1	0	2	0	0	0		0	0	0	0	0	1	1	0
F-box/LRR-repeat protein 16	FXL16_MOUSE	A2RT62	52 kDa	0	0	0	0	0.96963	1.8688	0	1.2226		1.7207	0.89206	1.7983	0.94224	1.9128	3.6093	0	0								0	0	0	0	1	1	0	1		2	1	1	1	1	2	0	0
FERM, RhoGEF and pleckstrin domain-containing protein 1	FARP1_MOUSE	F8VPU2	119 kDa	1.7724	3.0079	6.7671	4.926	0	1.8688	0	3.6678		0.86037	1.7841	1.7983	0	2.8692	1.8047	1.9289	0.98753								1	1	1	2	0	1	0	1		1	1	2	0	2	2	1	1
Ferritin heavy chain	FRIH_MOUSE	P09528	21 kDa	25.7	7.5198	16.918	27.093	16.484	9.3442	16.153	24.452		13.766	16.949	22.479	11.307	20.085	9.9257	26.041	11.85								9	2	5	5	4	5	4	4		5	4	6	4	6	4	7	5
Ferritin light chain 1	FRIL1_MOUSE	P29391	21 kDa	24.814	13.536	19.174	13.547	14.544	11.213	16.153	24.452		18.928	15.165	22.479	9.4224	21.997	8.121	22.183	15.8								5	3	4	3	3	4	4	5		5	4	6	3	4	3	6	4
Ferrochelatase	Q91W09_MOUSE	Q91W09	45 kDa	1.7724	0	3.3836	0	0	0	0	0		1.7207	0	0	0	0	2.707	0	0.98753								2	0	2	0	0	0	0	0		1	0	0	0	0	3	0	1
Flotillin 2, isoform CRA_a	Q5SS83_MOUSE	Q5SS83 (+1)	47 kDa	2.6586	0	0	0	0	1.8688	0	0		0.86037	0	1.7983	0	0	0.90234	0	0								2	0	0	0	0	1	0	0		1	0	1	0	0	1	0	0
Flotillin-1	FLOT1_MOUSE	O08917	48 kDa	0.88621	1.504	3.3836	0	0.96963	0.93442	0	0		0	0	0	0	0	0	0	0								1	1	2	0	1	1	0	0		0	0	0	0	0	0	0	0
Folh1 protein	Q0VDM6_MOUSE	Q0VDM6	81 kDa	0	0	0	2.463	0.96963	1.8688	2.1538	3.6678		0.86037	0.89206	0	1.8845	1.9128	1.8047	1.9289	0								0	0	0	1	1	2	2	2		1	1	0	1	1	2	1	0
Fructose-bisphosphate aldolase A	ALDOA_MOUSE	P05064	39 kDa	11.521	7.5198	14.662	6.1575	5.8178	19.623	9.6921	11.003		10.324	10.705	3.5967	0.94224	7.6513	9.0234	3.8579	7.9002								6	3	5	3	4	8	5	5		8	7	2	1	5	5	4	4
Fructose-bisphosphate aldolase C	ALDOC_MOUSE	P05063	39 kDa	4.431	3.0079	11.279	3.6945	1.9393	15.885	2.1538	2.4452		0	3.5682	1.7983	0	1.9128	8.121	0.96447	0								2	1	2	2	1	6	2	2		0	1	1	0	1	4	1	0
FYVE and coiled-coil domain-containing protein 1	FYCO1_MOUSE	Q8VDC1	162 kDa	0	0	0	0	0	0	0	0		2.5811	0	0	0	0	0	0	0								0	0	0	0	0	0	0	0		2	0	0	0	0	0	0	0
Gamma-aminobutyric acid type B receptor subunit 2	GABR2_MOUSE	Q80T41	106 kDa	1.7724	0	0	0	0	1.8688	0	2.4452		1.7207	1.7841	0.89917	2.8267	0	0.90234	1.9289	0.98753								2	0	0	0	0	1	0	1		2	1	1	2	0	1	1	1
Gamma-enolase	ENOG_MOUSE	P17183	47 kDa	6.2035	7.5198	4.5114	0	0	2.8033	3.2307	0		4.3019	2.6762	2.6975	2.8267	3.8256	5.414	2.8934	0								3	3	1	0	0	1	1	0		2	2	1	2	3	4	1	0
Gamma-glutamyltransferase 7	GGT7_MOUSE	Q99JP7	70 kDa	7.0897	6.0158	2.2557	6.1575	5.8178	7.4754	8.6152	9.7808		6.0226	8.9206	7.1934	10.365	1.9128	4.5117	0.96447	8.8877								3	3	1	3	1	5	3	3		2	5	4	2	1	1	1	4
Gamma-soluble NSF attachment protein	SNAG_MOUSE	Q9CWZ7	35 kDa	6.2035	10.528	14.662	6.1575	5.8178	6.541	5.3845	4.8904		3.4415	6.2444	5.395	4.7112	15.303	8.121	4.8224	6.9127								3	3	4	2	3	3	2	3		2	3	3	2	7	4	3	4
Garnl1 protein	B7ZNA3_MOUSE	B7ZNA3	234 kDa	0	0	0	0	0	0	0	0		0	2.6762	0	0	0	1.8047	0	0								0	0	0	0	0	0	0	0		0	2	0	0	0	1	0	0
GCN1 general control of amino-acid synthesis 1-like 1 (Yeast)	B2RWW6_MOUSE	B2RWW6	293 kDa	0	3.0079	2.2557	0	0	3.7377	2.1538	2.4452		0.86037	0	0.89917	0.94224	1.9128	0	0	0								0	2	1	0	0	2	2	1		1	0	1	1	1	0	0	0
Gelsolin, isoform CRA_c	Q6PAC1_MOUSE	Q6PAC1	81 kDa	2.6586	6.0158	3.3836	0	5.8178	3.7377	4.3076	4.8904		1.7207	3.5682	1.7983	10.365	0	0.90234	3.8579	2.9626								2	2	2	0	3	3	2	2		2	3	1	6	0	1	2	2
GES30	Q9Z2P7_MOUSE	Q9Z2P7	26 kDa	1.7724	6.0158	2.2557	0	1.9393	3.7377	5.3845	3.6678		1.7207	2.6762	2.6975	1.8845	1.9128	7.2187	2.8934	3.9501								1	1	1	0	1	2	2	2		1	2	1	1	1	2	2	2
Glucose-6-phosphate isomerase	G6PI_MOUSE	P06745	63 kDa	0	1.504	2.2557	2.463	0.96963	0	0	2.4452		1.7207	1.7841	0	0	0	3.6093	1.9289	0.98753								0	1	1	2	1	0	0	1		2	1	0	0	0	3	1	1
Glucuronyltransferase I	D4Q8F9_MOUSE	D4Q8F9 (+1)	37 kDa	0	0	1.1279	2.463	1.9393	1.8688	0	0		1.7207	0	2.6975	1.8845	0	1.8047	0	0								0	0	1	1	1	1	0	0		1	0	2	1	0	2	0	0
Glutamate decarboxylase 1	DCE1_MOUSE	P48318	67 kDa	0	0	2.2557	2.463	0	0.93442	2.1538	2.4452		4.3019	3.5682	2.6975	2.8267	3.8256	4.5117	1.9289	2.9626								0	0	1	1	0	1	1	1		3	2	2	2	3	3	1	2
Glutamate decarboxylase 2	DCE2_MOUSE	P48320	65 kDa	0.88621	0	0	0	0	0	0	0		3.4415	2.6762	0	1.8845	3.8256	3.6093	2.8934	1.9751								1	0	0	0	0	0	0	0		1	1	0	1	2	1	3	1
Glutamate dehydrogenase 1, mitochondrial	DHE3_MOUSE	P26443	61 kDa	0.88621	9.0237	12.406	2.463	1.9393	7.4754	7.5383	2.4452		4.3019	6.2444	13.488	1.8845	16.259	11.73	2.8934	8.8877								1	3	8	2	2	6	3	1		4	4	6	2	8	6	3	5
Glutamate receptor 2	GRIA2_MOUSE	P23819	99 kDa	15.066	16.544	7.895	11.084	10.666	22.426	25.846	12.226		18.068	13.381	23.379	18.845	13.39	14.437	11.574	21.726								9	7	4	3	5	9	9	6		12	10	10	9	7	9	7	13
Glutamine synthetase	GLNA_MOUSE	P15105	42 kDa	21.269	22.559	37.219	18.473	22.301	38.311	21.538	33.01		18.928	23.193	16.185	6.5956	35.387	45.117	26.041	29.626								9	5	8	6	10	13	7	10		8	10	8	4	12	13	8	12
Glutaredoxin-1	GLRX1_MOUSE	Q9QUH0	12 kDa	1.7724	0	0	0	0	0	0	0		0	0	0	0	0	0	0	0								2	0	0	0	0	0	0	0		0	0	0	0	0	0	0	0
Glutathione S-transferase Mu 5	GSTM5_MOUSE	P48774	27 kDa	2.6586	0	3.3836	0	0.96963	0	0	0		0	0	0	0	0	0	0	0								2	0	2	0	1	0	0	0		0	0	0	0	0	0	0	0
Glyceraldehyde-3-phosphate dehydrogenase	G3P_MOUSE	P16858	36 kDa	8.8621	15.04	19.174	13.547	22.301	14.951	7.5383	12.226		9.4641	7.1364	11.689	12.249	9.5641	8.121	16.396	10.863								4	4	4	4	7	7	4	4		4	5	5	4	4	6	4	4
Glycerol-3-phosphate dehydrogenase 1-like protein	GPD1L_MOUSE	Q3ULJ0	38 kDa	0.88621	1.504	2.2557	2.463	3.8785	0	3.2307	0		1.7207	0.89206	0.89917	0.94224	0	6.3164	1.9289	3.9501								1	1	1	1	1	0	2	0		1	1	1	1	0	3	1	2
Glycerophosphodiester phosphodiesterase 1	GDE1_MOUSE	Q9JL56	38 kDa	0.88621	0	3.3836	1.2315	3.8785	3.7377	3.2307	2.4452		0	0.89206	1.7983	1.8845	0.95641	0.90234	0	1.9751								1	0	2	1	2	2	2	1		0	1	1	1	1	1	0	1
Glycerophosphodiester phosphodiesterase domain-containing protein 1	GDPD1_MOUSE	Q9CRY7	36 kDa	7.0897	4.5119	11.279	4.926	8.7267	5.6065	3.2307	3.6678		2.5811	7.1364	7.1934	1.8845	7.6513	11.73	3.8579	3.9501								5	2	4	2	2	2	2	1		3	4	3	2	3	5	2	2
Glycogen phosphorylase, brain form	PYGB_MOUSE	Q8CI94	97 kDa	0.88621	3.0079	3.3836	1.2315	0.96963	2.8033	3.2307	1.2226		0	0	0	0	0	1.8047	0	0								1	1	2	1	1	1	2	1		0	0	0	0	0	1	0	0
Glycoprotein m6b, isoform CRA_f	Q3US81_MOUSE	Q3US81	32 kDa	2.6586	0	0	2.463	1.9393	2.8033	3.2307	0		2.5811	1.7841	1.7983	0.94224	0	0	0.96447	3.9501								1	0	0	1	1	1	2	0		2	1	1	1	0	0	1	2
Golgi apparatus protein 1	GSLG1_MOUSE	Q61543	134 kDa	2.6586	1.504	0	7.389	4.8482	1.8688	3.2307	3.6678		3.4415	1.7841	2.6975	4.7112	0	1.8047	1.9289	5.9252								2	1	0	3	2	1	2	2		2	1	2	3	0	2	2	4
Golgi resident protein GCP60	GCP60_MOUSE	Q8BMP6	60 kDa	1.7724	3.0079	1.1279	3.6945	0.96963	2.8033	1.0769	1.2226		0	0	2.6975	1.8845	0	1.8047	0.96447	0.98753								1	1	1	2	1	1	1	1		0	0	1	1	0	1	1	1
Golgi-associated plant pathogenesis-related protein 1	GAPR1_MOUSE	Q9CYL5	17 kDa	0	3.0079	2.2557	0	0.96963	0	3.2307	0		0	0	1.7983	0	0	1.8047	0	0.98753								0	1	1	0	1	0	2	0		0	0	1	0	0	1	0	1
GPI inositol-deacylase	PGAP1_MOUSE	Q3UUQ7	105 kDa	6.2035	6.0158	5.6393	1.2315	0.96963	3.7377	1.0769	0		0	4.4603	0	0	0.95641	0	3.8579	1.9751								4	2	3	1	1	2	1	0		0	3	0	0	1	0	2	1
GPI transamidase component PIG-S	PIGS_MOUSE	Q6PD26	62 kDa	3.5448	1.504	0	1.2315	0	3.7377	2.1538	3.6678		2.5811	0.89206	0.89917	0.94224	0.95641	0	0.96447	0.98753								2	1	0	1	0	4	2	2		2	1	1	1	1	0	1	1
GPI transamidase component PIG-T	PIGT_MOUSE	Q8BXQ2	66 kDa	1.7724	0	0	0	3.8785	0	0	0		0	1.7841	0	1.8845	0	0	0	0								2	0	0	0	2	0	0	0		0	1	0	1	0	0	0	0
G-protein coupled receptor-associated sorting protein 1	GASP1_MOUSE	Q5U4C1	152 kDa	0	0	0	2.463	0	0	0	0		0	0	0	0	0	0	0	0								0	0	0	2	0	0	0	0		0	0	0	0	0	0	0	0
Gpsn2 protein	Q52L67_MOUSE	Q52L67	42 kDa	1.7724	3.0079	2.2557	3.6945	2.9089	2.8033	3.2307	2.4452		0	5.3523	0.89917	0	1.9128	2.707	0.96447	1.9751								1	1	1	1	2	2	2	1		0	2	1	0	1	2	1	1
GTPase NRas	RASN_MOUSE	P08556	21 kDa	0	0	1.1279	2.463	1.9393	1.8688	0	0		0	3.5682	2.6975	2.8267	0	0	0	0								0	0	1	1	1	2	0	0		0	1	1	2	0	0	0	0
GTP-binding protein 1	GTPB1_MOUSE	O08582	72 kDa	0.88621	0	1.1279	0	1.9393	0.93442	0	0		1.7207	0	0	0.94224	0	3.6093	0.96447	0								1	0	1	0	1	1	0	0		1	0	0	1	0	2	1	0
GTP-binding protein Di-Ras2	DIRA2_MOUSE	Q5PR73	22 kDa	2.6586	10.528	4.5114	2.463	4.8482	5.6065	2.1538	6.113		3.4415	1.7841	8.9917	3.7689	3.8256	7.2187	4.8224	4.9376								2	2	2	2	3	1	2	2		2	1	3	3	2	2	3	2
Guanine nucleotide binding protein, alpha 11	Q91X95_MOUSE	Q91X95	42 kDa	1.7724	4.5119	3.3836	4.926	2.9089	3.7377	5.3845	3.6678		3.4415	0	1.7983	4.7112	3.8256	2.707	1.9289	3.9501								1	1	1	1	2	1	1	2		1	0	1	1	2	2	1	1
Guanine nucleotide-binding protein G(i) subunit alpha-2	GNAI2_MOUSE	P08752	40 kDa	29.245	28.575	24.813	24.63	24.241	25.229	20.461	15.894		21.509	13.381	15.286	18.845	28.692	26.168	13.503	25.676								5	3	3	2	5	3	4	5		4	6	2	2	4	6	2	4
Guanine nucleotide-binding protein G(I)/G(S)/G(O) subunit gamma-12	GBG12_MOUSE	Q9DAS9	8 kDa	3.5448	1.504	3.3836	2.463	6.7874	4.6721	8.6152	9.7808		6.883	4.4603	2.6975	6.5956	1.9128	7.2187	1.9289	3.9501								2	1	2	1	3	2	3	3		4	3	2	2	1	3	1	3
Guanine nucleotide-binding protein G(I)/G(S)/G(O) subunit gamma-4	GBG4_MOUSE	P50153	8 kDa	0	0	0	2.463	0	0.93442	1.0769	0		0	0	0	0	0	2.707	0	0								0	0	0	1	0	1	1	0		0	0	0	0	0	2	0	0
Guanine nucleotide-binding protein G(I)/G(S)/G(O) subunit gamma-7	GBG7_MOUSE	Q61016	7 kDa	0	3.0079	0	1.2315	1.9393	1.8688	5.3845	0		1.7207	0.89206	1.7983	1.8845	0	2.707	2.8934	1.9751								0	1	0	1	1	2	3	0		2	1	1	1	0	2	2	1
Guanine nucleotide-binding protein G(I)/G(S)/G(T) subunit beta-2	E9QKR0_MOUSE	E9QKR0	41 kDa	7.0897	21.055	11.279	11.084	20.362	12.147	10.769	15.894		13.766	15.165	17.983	6.5956	10.521	15.34	9.6447	12.838								4	4	4	5	8	5	5	4		8	5	6	4	6	8	5	6
Guanine nucleotide-binding protein G(k) subunit alpha	GNAI3_MOUSE	Q9DC51	41 kDa	19.497	0	0	0	16.484	19.623	0	0		12.045	8.0285	9.8909	0	0	0	0	17.775								1	0	0	0	1	2	0	0		2	1	1	0	0	0	0	1
Guanine nucleotide-binding protein G(o) subunit alpha	GNAO_MOUSE	P18872	40 kDa	55.831	57.15	60.904	77.585	50.421	51.393	62.46	62.352		43.879	46.387	34.169	47.112	57.385	47.824	37.615	38.514								11	9	11	10	12	13	13	13		14	10	11	11	14	14	11	9
Guanine nucleotide-binding protein G(q) subunit alpha	GNAQ_MOUSE	P21279	42 kDa	3.5448	6.0158	5.6393	7.389	4.8482	3.7377	5.3845	4.8904		6.883	5.3523	2.6975	9.4224	4.7821	4.5117	6.7513	3.9501								2	4	3	3	3	2	3	2		4	4	2	4	3	2	4	2
Guanine nucleotide-binding protein G(s) subunit alpha isoforms XLas	GNAS1_MOUSE	Q6R0H7	122 kDa	14.179	15.04	15.79	17.241	8.7267	10.279	11.846	8.5582		12.906	7.1364	10.79	13.191	16.259	11.73	7.7158	11.85								3	3	2	1	1	1	2	3		1	2	2	3	1	2	1	1
Guanine nucleotide-binding protein G(z) subunit alpha	GNAZ_MOUSE	O70443	41 kDa	1.7724	0	1.1279	0	0.96963	2.8033	2.1538	1.2226		0	0.89206	0	0.94224	0	4.5117	0.96447	0								2	0	1	0	1	2	1	1		0	1	0	1	0	3	1	0
Heat shock 70 kDa protein 12A	HS12A_MOUSE	Q8K0U4	75 kDa	9.7483	6.0158	10.151	0	6.7874	10.279	7.5383	6.113		5.1622	5.3523	3.5967	1.8845	4.7821	3.6093	4.8224	5.9252								6	2	4	0	5	5	3	3		3	4	3	2	3	3	3	3
Heat shock 70 kDa protein 4L	HS74L_MOUSE	P48722	94 kDa	1.7724	3.0079	1.1279	0	0.96963	0	0	0		0.86037	1.7841	0.89917	1.8845	0	0.90234	1.9289	0.98753								1	1	1	0	1	0	0	0		1	2	1	1	0	1	2	1
Heat shock cognate 71 kDa protein	HSP7C_MOUSE	P63017	71 kDa	28.359	24.063	21.429	38.177	28.119	30.836	29.076	51.349		38.717	33.898	20.681	42.401	33.474	35.191	38.579	25.676								17	7	7	10	12	14	10	15		16	15	10	14	12	13	15	13
Heat shock protein 4	Q99L75_MOUSE	Q99L75	94 kDa	7.0897	1.504	2.2557	0	0.96963	2.8033	0	4.8904		1.7207	2.6762	1.7983	0.94224	0	1.8047	0	0								4	1	1	0	1	2	0	2		1	2	1	1	0	1	0	0
Heat shock protein HSP 90-alpha	HS90A_MOUSE	P07901	85 kDa	19.497	18.047	0	12.315	17.453	8.4098	16.153	12.226		22.37	13.381	17.983	19.787	11.477	15.34	18.325	13.825								1	2	0	3	2	2	4	1		4	1	2	2	2	1	3	2
Heat shock protein HSP 90-beta	HS90B_MOUSE	P11499	83 kDa	21.269	13.536	16.918	6.1575	20.362	14.016	12.923	15.894		23.23	16.057	21.58	23.556	12.433	18.949	25.076	16.788								8	5	6	3	10	6	5	7		12	7	11	9	7	7	12	8
Heat shock-related 70 kDa protein 2	HSP72_MOUSE	P17156	70 kDa	0	0	0	0	0	14.951	10.769	28.12		0	0	6.2942	0	15.303	0	0	0								0	0	0	0	0	2	1	1		0	0	0	0	1	0	0	0
Hemoglobin subunit alpha	HBA_MOUSE	P01942 (+1)	15 kDa	2.6586	0	3.3836	0	5.8178	0.93442	0	1.2226		0	0	0	0	0	0	0	0								2	0	2	0	3	1	0	1		0	0	0	0	0	0	0	0
Hemoglobin subunit beta-1	HBB1_MOUSE	P02088	16 kDa	7.9759	3.0079	7.895	1.2315	14.544	11.213	7.5383	2.4452		5.1622	2.6762	0.89917	0	2.8692	2.707	4.8224	1.9751								3	1	3	1	5	4	3	1		1	1	1	0	2	2	2	1
Hepatocyte cell adhesion molecule	HECAM_MOUSE	Q640R3	46 kDa	5.3173	3.0079	2.2557	2.463	3.8785	6.541	1.0769	3.6678		0	0	0	0.94224	0.95641	0.90234	0	0								3	1	2	1	2	3	1	1		0	0	0	1	1	1	0	0
Heterogeneous nuclear ribonucleoprotein A/B	ROAA_MOUSE	Q99020	31 kDa	5.3173	0	5.6393	3.6945	0.96963	0	1.0769	2.4452		0	1.7841	1.7983	4.7112	1.9128	1.8047	6.7513	2.9626								1	0	1	1	1	0	1	1		0	1	1	1	1	1	2	1
Heterogeneous nuclear ribonucleoprotein D, isoform CRA_b	G5E8G0_MOUSE	G5E8G0	31 kDa	4.431	3.0079	5.6393	4.926	0	0	2.1538	0		3.4415	1.7841	0	5.6534	4.7821	0	6.7513	3.9501								2	1	2	2	0	0	1	0		2	2	0	2	3	0	2	2
Heterogeneous nuclear ribonucleoprotein H2	HNRH2_MOUSE	P70333	49 kDa	2.6586	0	0	0	0.96963	0.93442	1.0769	0		0.86037	0	2.6975	0	2.8692	0	0	0								1	0	0	0	1	1	1	0		1	0	2	0	2	0	0	0
Heterogeneous nuclear ribonucleoprotein R	Q8VHM5_MOUSE	Q8VHM5	71 kDa	4.431	3.0079	0	7.389	0	0.93442	2.1538	3.6678		3.4415	8.0285	9.8909	5.6534	4.7821	6.3164	8.6803	4.9376								2	1	0	3	0	1	1	2		3	6	5	2	2	3	3	3
Heterogeneous nuclear ribonucleoprotein U	HNRPU_MOUSE	Q8VEK3	88 kDa	7.0897	3.0079	4.5114	4.926	3.8785	2.8033	3.2307	4.8904		4.3019	4.4603	9.8909	6.5956	2.8692	2.707	6.7513	2.9626								2	1	2	2	2	2	1	1		2	1	4	3	1	1	2	1
Heterogeneous nuclear ribonucleoprotein U-like protein 2	HNRL2_MOUSE	Q00PI9	85 kDa	0	0	0	2.463	0	0	0	0		0	0	0	0	0	0	2.8934	0								0	0	0	1	0	0	0	0		0	0	0	0	0	0	2	0
Heterogeneous nuclear ribonucleoproteins C1/C2	HNRPC_MOUSE	Q9Z204	34 kDa	3.5448	0	0	0	1.9393	0	0	0		1.7207	0	0	1.8845	0	0	0	0								2	0	0	0	1	0	0	0		1	0	0	2	0	0	0	0
Hexokinase-1	HXK1_MOUSE	P17710	108 kDa	0.88621	0	0	0	2.9089	0	0	0		0	0	1.7983	0	0	0	0	0								1	0	0	0	2	0	0	0		0	0	1	0	0	0	0	0
High mobility group protein B1	HMGB1_MOUSE	P63158 (+2)	25 kDa	0.88621	4.5119	2.2557	2.463	0	0	5.3845	0		3.4415	2.6762	0	0	2.8692	2.707	4.8224	1.9751								1	1	2	1	0	0	2	0		2	2	0	0	2	2	2	2
High mobility group protein B3	HMGB3_MOUSE	O54879	23 kDa	0	0	0	0	0	0	0	0		0	0	1.7983	0	0	2.707	0.96447	0								0	0	0	0	0	0	0	0		0	0	1	0	0	2	1	0
Hippocalcin-like protein 1	HPCL1_MOUSE	P62748	22 kDa	1.7724	0	0	0	3.8785	2.8033	1.0769	0		6.0226	3.5682	4.4959	2.8267	2.8692	8.121	1.9289	11.85								1	0	0	0	2	2	1	0		2	1	3	2	2	3	2	3
Hippocalcin-like protein 4	HPCL4_MOUSE	Q8BGZ1	22 kDa	0	0	0	0	0	1.8688	0	0		1.7207	1.7841	4.4959	0	0.95641	1.8047	0	0								0	0	0	0	0	0	0	0		1	1	3	0	1	1	0	0
Histone deacetylase 11	HDA11_MOUSE	Q91WA3	39 kDa	1.7724	3.0079	6.7671	2.463	0.96963	0.93442	0	0		1.7207	1.7841	4.4959	0.94224	0	5.414	2.8934	2.9626								1	1	2	2	1	1	0	0		2	2	2	1	0	4	2	2
Histone H1.2	H12_MOUSE	P15864	21 kDa	0	0	0	2.463	0	1.8688	0	2.4452		1.7207	1.7841	0	1.8845	3.8256	5.414	3.8579	0.98753								0	0	0	1	0	1	0	2		1	1	0	2	2	1	1	1
Histone H2A type 1-F	H2A1F_MOUSE	Q8CGP5	14 kDa	2.6586	3.0079	2.2557	0	0.96963	1.8688	1.0769	1.2226		6.0226	5.3523	1.7983	1.8845	0.95641	4.5117	7.7158	3.9501								2	1	1	0	1	1	1	1		3	2	1	1	1	3	3	2
Histone-lysine N-methyltransferase 2A	KMT2A_MOUSE	P55200	430 kDa	0	1.504	0	1.2315	0	0	0	0		2.5811	0	1.7983	0	0.95641	0	0	0								0	1	0	1	0	0	0	0		3	0	2	0	1	0	0	0
Hnrpa3 protein	Q6P6I7_MOUSE	Q6P6I7 (+1)	34 kDa	4.431	1.504	5.6393	4.926	0	0.93442	0	0		2.5811	7.1364	3.5967	0.94224	3.8256	0	3.8579	0								1	1	1	3	0	1	0	0		2	6	3	1	2	0	2	0
Huntingtin	HD_MOUSE	P42859	345 kDa	0	3.0079	1.1279	0	2.9089	0.93442	1.0769	0		0	2.6762	0	0	0.95641	0.90234	0.96447	0.98753								0	2	1	0	2	1	1	0		0	2	0	0	1	1	1	1
Hyaluronan and proteoglycan link protein 1	HPLN1_MOUSE	Q9QUP5	40 kDa	3.5448	3.0079	10.151	4.926	3.8785	1.8688	0	3.6678		0	0	0.89917	0.94224	0	0	0	0								3	1	2	2	3	1	0	2		0	0	1	1	0	0	0	0
Hyaluronan and proteoglycan link protein 2	HPLN2_MOUSE	Q9ESM3	38 kDa	0	3.0079	0	4.926	2.9089	1.8688	5.3845	0		0	0.89206	0	0	0.95641	0	0	0								0	2	0	2	2	1	2	0		0	1	0	0	1	0	0	0
Hyaluronan and proteoglycan link protein 4	HPLN4_MOUSE	Q80WM4	43 kDa	1.7724	3.0079	2.2557	2.463	2.9089	0	0	0		1.7207	1.7841	1.7983	3.7689	0	1.8047	1.9289	0								1	1	1	1	1	0	0	0		1	1	1	2	0	1	1	0
Ig mu chain C region	IGHM_MOUSE	P01872	50 kDa	17.724	10.528	21.429	3.6945	12.605	6.541	4.3076	7.3356		0	0	0	0	0	0	0	0								7	3	6	2	6	4	3	2		0	0	0	0	0	0	0	0
Immunoglobulin superfamily member 8	IGSF8_MOUSE	Q8R366	65 kDa	4.431	4.5119	6.7671	8.6205	4.8482	7.4754	9.6921	7.3356		6.0226	3.5682	4.4959	3.7689	9.5641	7.2187	5.7868	10.863								3	1	2	2	2	2	2	2		3	3	2	2	4	3	3	4
Inactive dipeptidyl peptidase 10	DPP10_MOUSE	Q6NXK7	91 kDa	16.838	7.5198	5.6393	13.547	18.423	6.541	6.4614	14.671		23.23	15.165	10.79	15.076	31.562	9.9257	14.467	15.8								10	3	2	5	6	4	2	4		10	9	5	9	11	7	8	8
Inositol 1,4,5-trisphosphate receptor type 1	ITPR1_MOUSE	P11881	313 kDa	12.407	4.5119	9.0228	9.852	20.362	16.82	19.384	11.003		9.4641	17.841	12.588	15.076	12.433	15.34	7.7158	8.8877								6	2	4	3	10	7	7	5		5	9	6	6	7	10	6	5
Inositol-trisphosphate 3-kinase A	IP3KA_MOUSE	Q8R071	51 kDa	1.7724	1.504	1.1279	0	1.9393	2.8033	0	0		0.86037	0	0	0	0	0	0	0								1	1	1	0	1	2	0	0		1	0	0	0	0	0	0	0
Integrin alpha-V	ITAV_MOUSE	P43406	115 kDa	1.7724	0	0	4.926	4.8482	4.6721	0	0		0.86037	0	0	0	0.95641	1.8047	1.9289	0								2	0	0	2	3	3	0	0		1	0	0	0	1	1	2	0
Integrin beta-1	ITB1_MOUSE	P09055	88 kDa	0	0	0	1.2315	0	1.8688	0	0		0.86037	1.7841	0.89917	0	0	0	0	1.9751								0	0	0	1	0	2	0	0		1	1	1	0	0	0	0	1
Integrin beta-2	ITB2_MOUSE	P11835	85 kDa	1.7724	3.0079	0	2.463	3.8785	5.6065	6.4614	2.4452		1.7207	1.7841	0	1.8845	0	0	0.96447	0								1	1	0	1	2	2	3	2		1	2	0	2	0	0	1	0
Integrin beta-like protein 1	ITGBL_MOUSE	Q8VDV0	54 kDa	0	1.504	1.1279	2.463	0	0	0	1.2226		0	0.89206	0	0	0	0	0	0								0	1	1	2	0	0	0	1		0	1	0	0	0	0	0	0
Integrin-associated protein	E5Q371_MOUSE	E5Q371 (+1)	33 kDa	9.7483	4.5119	7.895	6.1575	5.8178	2.8033	4.3076	8.5582		6.0226	5.3523	1.7983	4.7112	9.5641	4.5117	3.8579	3.9501								1	1	1	1	2	2	1	1		1	2	1	1	2	1	1	1
IQ motif and SEC7 domain-containing protein 1	IQEC1_MOUSE	Q8R0S2	108 kDa	0	0	2.2557	0	0	0	0	0		0.86037	0.89206	0.89917	0.94224	0	7.2187	0	0.98753								0	0	2	0	0	0	0	0		1	1	1	1	0	4	0	1
Keratin, type I cytoskeletal 10	K1C10_MOUSE	P02535	58 kDa	18.61	18.047	20.301	41.871	13.575	21.492	22.615	34.233		23.23	32.114	28.774	21.671	22.954	17.144	12.538	20.738								3	2	3	4	4	7	4	4		3	5	5	4	3	4	3	3
Keratin, type I cytoskeletal 14	K1C14_MOUSE	Q61781	53 kDa	10.635	18.047	11.279	23.399	3.8785	15.885	7.5383	22.007		16.347	22.301	7.1934	8.4801	8.6077	8.121	1.9289	8.8877								2	2	3	2	1	7	3	4		4	5	3	3	3	2	1	3
Keratin, type I cytoskeletal 17	K1C17_MOUSE	Q9QWL7	48 kDa	3.5448	0	4.5114	9.852	0	13.082	0	8.5582		7.7434	17.841	2.6975	7.5379	0	0	0	5.9252								1	0	0	0	0	2	0	2		0	2	0	2	0	0	0	1
Keratin, type I cytoskeletal 42	K1C42_MOUSE	Q6IFX2	50 kDa	6.2035	0	0	12.315	0	7.4754	2.1538	7.3356		6.883	11.597	5.395	7.5379	0	0	0	1.9751								2	0	0	1	0	1	1	2		2	1	1	1	0	0	0	0
Keratin, type II cuticular Hb2	KRT82_MOUSE	Q99M74	57 kDa	2.6586	0	0	0	0	0	1.0769	0		0.86037	0.89206	0.89917	0.94224	0	0	0	0								2	0	0	0	0	0	1	0		1	1	1	1	0	0	0	0
Keratin, type II cytoskeletal 1	K2C1_MOUSE	P04104	66 kDa	16.838	12.032	11.279	13.547	8.7267	13.082	12.923	19.562		13.766	33.006	19.782	18.845	10.521	9.0234	11.574	13.825								3	1	0	2	2	2	2	2		2	2	2	2	2	1	1	2
Keratin, type II cytoskeletal 2 epidermal	K22E_MOUSE	Q3TTY5	71 kDa	10.635	1.504	6.7671	14.778	0	10.279	4.3076	25.675		9.4641	16.949	24.278	13.191	8.6077	1.8047	4.8224	2.9626								2	1	2	3	0	4	2	3		2	3	3	3	2	1	1	1
Keratin, type II cytoskeletal 2 oral	K22O_MOUSE	Q3UV17	63 kDa	5.3173	6.0158	0	2.463	3.8785	5.6065	2.1538	7.3356		4.3019	7.1364	7.1934	4.7112	0	0	0	4.9376								1	1	0	1	1	1	1	1		1	1	1	2	0	0	0	1
Keratin, type II cytoskeletal 5	K2C5_MOUSE	Q922U2	62 kDa	13.293	3.0079	3.3836	9.852	3.8785	13.082	3.2307	7.3356		5.1622	23.193	10.79	8.4801	0	1.8047	0	3.9501								4	1	2	4	2	7	2	4		4	6	4	5	0	1	0	2
Keratin, type II cytoskeletal 73	K2C73_MOUSE	Q6NXH9	59 kDa	17.724	13.536	18.046	7.389	5.8178	8.4098	11.846	23.229		6.883	20.517	15.286	13.191	4.7821	6.3164	9.6447	10.863								3	2	2	1	1	2	2	2		2	2	3	2	1	1	1	2
Keratin, type II cytoskeletal 75	K2C75_MOUSE	Q8BGZ7	60 kDa	10.635	3.0079	3.3836	3.6945	0	0	0	2.4452		3.4415	6.2444	3.5967	4.7112	0	0	0	0								1	1	1	0	0	0	0	0		2	1	2	2	0	0	0	0
Kinesin heavy chain isoform 5A	KIF5A_MOUSE	P33175	117 kDa	1.7724	0	0	0	0.96963	1.8688	2.1538	0		0	0.89206	0.89917	1.8845	0	0	0	0								1	0	0	0	1	1	2	0		0	1	1	1	0	0	0	0
Kinesin-like protein KIF21A	KI21A_MOUSE	Q9QXL2	187 kDa	1.7724	4.5119	0	0	3.8785	2.8033	4.3076	0		0.86037	0	0	0	0	0	0	0								1	2	0	0	2	2	2	0		1	0	0	0	0	0	0	0
Kras protein	Q5J7N1_MOUSE	Q5J7N1	21 kDa	1.7724	3.0079	0	1.2315	1.9393	0	5.3845	1.2226		1.7207	3.5682	0	0.94224	1.9128	0.90234	0	1.9751								1	1	0	1	1	0	2	1		2	3	0	1	1	1	0	1
L1 cell adhesion molecule	Q6PGJ3_MOUSE	Q6PGJ3	141 kDa	1.7724	4.5119	0	0	0	1.8688	4.3076	0		2.5811	2.6762	0.89917	1.8845	1.9128	4.5117	0	2.9626								2	1	0	0	0	1	4	0		3	2	1	1	2	4	0	2
Laminin subunit alpha-3	LAMA3_MOUSE	Q61789	366 kDa	0	0	0	2.463	0	0	0	0		0.86037	0	0	0.94224	0	0	1.9289	0								0	0	0	2	0	0	0	0		1	0	0	1	0	0	2	0
Laminin subunit beta-2	LAMB2_MOUSE	Q61292	197 kDa	0	1.504	0	1.2315	0	0	1.0769	2.4452		0.86037	0.89206	0	0	0	1.8047	0	0								0	1	0	1	0	0	1	2		1	1	0	0	0	2	0	0
LanC-like protein 2	LANC2_MOUSE	Q9JJK2	51 kDa	7.0897	13.536	6.7671	1.2315	9.6963	18.688	11.846	6.113		12.045	5.3523	13.488	12.249	9.5641	9.9257	5.7868	7.9002								3	4	3	1	4	5	3	2		5	3	4	5	3	6	4	4
Lectin, mannose-binding 2-like, isoform CRA_b	D3Z4P2_MOUSE	D3Z4P2 (+1)	41 kDa	0.88621	1.504	0	0	0.96963	0	0	0		0	0	0	0	0	1.8047	0	0								1	1	0	0	1	0	0	0		0	0	0	0	0	2	0	0
Lectin-related NK cell receptor LY49T	Q9JHV2_MOUSE	Q9JHV2	31 kDa	1.7724	0	0	1.2315	0	0	0	0		0	0	0	0	0	0	0	0								2	0	0	1	0	0	0	0		0	0	0	0	0	0	0	0
Leucine-rich glioma-inactivated protein 1	LGI1_MOUSE	Q9JIA1	64 kDa	0.88621	0	0	1.2315	1.9393	3.7377	0	0		1.7207	2.6762	2.6975	0.94224	0	0	3.8579	0								1	0	0	1	2	2	0	0		1	1	2	1	0	0	3	0
Leucine-rich repeat neuronal protein 1	LRRN1_MOUSE	Q61809	81 kDa	0	0	1.1279	0	1.9393	0.93442	1.0769	1.2226		4.3019	0	0	1.8845	0	0	0	0								0	0	1	0	1	1	1	1		3	0	0	1	0	0	0	0
Leucine-rich repeat-containing protein 59	LRC59_MOUSE	Q922Q8	35 kDa	0	0	0	0	0	0	1.0769	0		3.4415	1.7841	0.89917	0	0	0	0	0								0	0	0	0	0	0	1	0		2	1	1	0	0	0	0	0
Leucyl-cystinyl aminopeptidase	LCAP_MOUSE	Q8C129	117 kDa	7.0897	6.0158	0	9.852	3.8785	6.541	7.5383	9.7808		4.3019	1.7841	0	5.6534	3.8256	4.5117	0	4.9376								4	3	0	5	2	6	4	4		1	1	0	3	3	4	0	3
Limbic system-associated membrane protein	LSAMP_MOUSE	Q8BLK3	38 kDa	7.0897	12.032	11.279	2.463	7.757	2.8033	2.1538	6.113		18.068	9.8126	11.689	23.556	9.5641	9.9257	14.467	17.775								3	2	3	1	5	2	1	5		6	3	3	6	3	4	4	7
L-lactate dehydrogenase A chain	LDHA_MOUSE	P06151	36 kDa	14.179	7.5198	13.534	1.2315	12.605	11.213	7.5383	4.8904		8.6037	8.9206	9.8909	6.5956	15.303	14.437	13.503	11.85								4	2	4	0	3	2	2	2		4	3	3	3	2	4	5	2
L-lactate dehydrogenase B chain	LDHB_MOUSE	P16125	37 kDa	14.179	18.047	14.662	2.463	21.332	13.082	11.846	15.894		12.045	11.597	16.185	10.365	18.172	15.34	12.538	18.763								7	6	5	2	6	8	5	6		4	5	7	6	5	7	4	5
LMBR1 domain-containing protein 2	LMBD2_MOUSE	Q8C561	81 kDa	3.5448	3.0079	5.6393	3.6945	1.9393	5.6065	4.3076	4.8904		5.1622	2.6762	3.5967	5.6534	2.8692	3.6093	3.8579	1.9751								2	1	2	2	1	3	2	2		4	2	1	4	2	1	2	1
Long-chain fatty acid transport protein 1	S27A1_MOUSE	Q60714	71 kDa	2.6586	0	3.3836	1.2315	0	1.8688	0	3.6678		0	0	1.7983	0	2.8692	1.8047	0	0								1	0	1	1	0	1	0	2		0	0	1	0	1	1	0	0
Long-chain fatty acid transport protein 4	S27A4_MOUSE	Q91VE0	72 kDa	7.0897	4.5119	2.2557	3.6945	3.8785	1.8688	0	2.4452		5.1622	1.7841	2.6975	0.94224	2.8692	0	0.96447	0.98753								5	2	1	2	2	1	0	2		4	1	2	1	2	0	1	1
Long-chain-fatty-acid--CoA ligase 1	ACSL1_MOUSE	P41216	78 kDa	8.8621	7.5198	5.6393	4.926	5.8178	4.6721	1.0769	1.2226		4.3019	5.3523	6.2942	1.8845	3.8256	2.707	3.8579	3.9501								4	3	4	2	4	3	1	1		3	3	5	1	1	2	3	3
Long-chain-fatty-acid--CoA ligase 3	ACSL3_MOUSE	Q9CZW4	80 kDa	5.3173	15.04	6.7671	7.389	4.8482	5.6065	4.3076	17.116		5.1622	6.2444	4.4959	2.8267	2.8692	4.5117	4.8224	5.9252								4	2	3	3	2	4	2	4		3	4	3	1	2	2	2	3
Long-chain-fatty-acid--CoA ligase 4	ACSL4_MOUSE	Q9QUJ7	79 kDa	3.5448	6.0158	5.6393	3.6945	4.8482	3.7377	4.3076	2.4452		4.3019	5.3523	0.89917	7.5379	1.9128	1.8047	5.7868	1.9751								2	2	3	3	2	3	2	2		1	3	1	4	1	1	4	2
Long-chain-fatty-acid--CoA ligase 5	ACSL5_MOUSE	Q8JZR0	76 kDa	2.6586	3.0079	0	2.463	0	0	0	1.2226		0	0.89206	0	0.94224	0	0	0	0								2	1	0	1	0	0	0	1		0	1	0	1	0	0	0	0
Long-chain-fatty-acid--CoA ligase 6	ACSL6_MOUSE	Q91WC3	78 kDa	33.676	30.079	21.429	16.01	18.423	20.557	8.6152	17.116		24.951	29.438	22.479	19.787	16.259	18.949	23.147	28.638								17	10	8	7	9	12	4	8		14	13	12	10	10	9	14	13
Long-chain-fatty-acid--CoA ligase ACSBG1	ACBG1_MOUSE	Q99PU5	80 kDa	23.041	21.055	21.429	12.315	18.423	16.82	14	17.116		28.392	23.193	21.58	31.094	13.39	21.656	25.076	24.688								12	5	6	5	8	8	6	7		12	10	9	10	5	9	8	11
Low-density lipoprotein receptor-related protein 1B	LRP1B_MOUSE	Q9JI18	514 kDa	0.88621	4.5119	1.1279	3.6945	1.9393	4.6721	1.0769	0		1.7207	1.7841	0	0	3.8256	1.8047	0	0								0	2	1	3	1	2	1	0		2	2	0	0	3	1	0	0
Low-density lipoprotein receptor-related protein 2	LRP2_MOUSE	A2ARV4	519 kDa	2.6586	0	0	2.463	0	2.8033	4.3076	8.5582		0.86037	0.89206	0.89917	0	1.9128	0	0.96447	0.98753								1	0	0	2	0	1	3	4		1	1	1	0	2	0	1	1
Lupus La protein homolog	LA_MOUSE	P32067	48 kDa	0	1.504	0	2.463	0	0	0	0		1.7207	1.7841	0	0	0	2.707	1.9289	1.9751								0	1	0	1	0	0	0	0		2	2	0	0	0	2	1	1
Lymphocyte antigen 6 complex, locus H	Q8K356_MOUSE	Q8K356	17 kDa	1.7724	1.504	0	2.463	1.9393	0	0	1.2226		0.86037	1.7841	0.89917	1.8845	0.95641	0	3.8579	1.9751								1	1	0	1	1	0	0	1		1	1	1	1	1	0	2	2
Lysocardiolipin acyltransferase 1	LCLT1_MOUSE	Q3UN02	44 kDa	0	1.504	0	2.463	0.96963	1.8688	0	1.2226		0	1.7841	0.89917	4.7112	0	1.8047	0	0								0	1	0	1	1	1	0	1		0	1	1	2	0	1	0	0
Lysophospholipid acyltransferase 2	MBOA2_MOUSE	Q8R3I2	59 kDa	1.7724	0	0	0	0	0	0	0		0.86037	0	0	0.94224	0.95641	0	0	1.9751								1	0	0	0	0	0	0	0		1	0	0	1	1	0	0	2
Lysophospholipid acyltransferase 7	MBOA7_MOUSE	Q8CHK3	53 kDa	0	3.0079	0	0	6.7874	0	2.1538	0		0.86037	1.7841	0	0	0	0.90234	0	0								0	1	0	0	2	0	1	0		1	2	0	0	0	1	0	0
Lysosome-associated membrane glycoprotein 1	LAMP1_MOUSE	P11438 (+2)	44 kDa	2.6586	10.528	9.0228	8.6205	3.8785	4.6721	3.2307	11.003		4.3019	3.5682	1.7983	0	5.7385	5.414	6.7513	1.9751								2	2	2	2	1	2	1	2		1	2	1	0	2	2	3	1
Lysosome-associated membrane glycoprotein 2	LAMP2_MOUSE	P17047 (+1)	46 kDa	4.431	3.0079	2.2557	0	0	0	1.0769	0		2.5811	1.7841	0.89917	1.8845	2.8692	0.90234	0.96447	3.9501								3	1	1	0	0	0	1	0		2	1	1	1	2	1	1	3
Lysosome-associated membrane glycoprotein 5	LAMP5_MOUSE	Q9D387	32 kDa	3.5448	0	2.2557	0	0	1.8688	0	0		1.7207	0	0	0	0	0	0	3.9501								2	0	1	0	0	1	0	0		1	0	0	0	0	0	0	2
Macrophage erythroblast attacher	MAEA_MOUSE	Q4VC33	45 kDa	0	1.504	0	2.463	0	0	0	0		0	0	0	0	1.9128	1.8047	0	1.9751								0	1	0	1	0	0	0	0		0	0	0	0	1	1	0	2
Major facilitator superfamily domain-containing protein 6	MFSD6_MOUSE	Q8CBH5	86 kDa	5.3173	1.504	3.3836	0	1.9393	1.8688	2.1538	0		2.5811	2.6762	4.4959	5.6534	3.8256	3.6093	6.7513	1.9751								2	1	2	0	1	2	2	0		1	2	2	4	2	2	2	2
Major prion protein	PRIO_MOUSE	P04925	28 kDa	1.7724	1.504	3.3836	3.6945	1.9393	0	2.1538	3.6678		1.7207	0	2.6975	2.8267	4.7821	4.5117	0	0								1	1	1	1	1	0	1	1		1	0	2	1	1	1	0	0
Major vault protein	MVP_MOUSE	Q9EQK5	96 kDa	0.88621	0	2.2557	0	1.9393	5.6065	7.5383	2.4452		4.3019	2.6762	2.6975	2.8267	0	2.707	2.8934	1.9751								1	0	2	0	1	3	3	2		3	2	2	2	0	2	2	2
Malate dehydrogenase, cytoplasmic	MDHC_MOUSE	P14152	37 kDa	4.431	7.5198	4.5114	4.926	2.9089	3.7377	2.1538	7.3356		1.7207	3.5682	3.5967	3.7689	4.7821	3.6093	2.8934	3.9501								3	2	2	2	2	2	2	2		1	2	2	2	2	3	1	2
Malectin	MLEC_MOUSE	Q6ZQI3	32 kDa	1.7724	3.0079	4.5114	3.6945	5.8178	2.8033	2.1538	7.3356		1.7207	0.89206	2.6975	3.7689	0.95641	1.8047	3.8579	1.9751								1	1	1	2	4	2	1	2		1	1	2	1	1	1	2	1
Manganese-transporting ATPase 13A1	AT131_MOUSE	Q9EPE9	132 kDa	10.635	0	0	4.926	7.757	3.7377	4.3076	4.8904		11.185	7.1364	4.4959	5.6534	1.9128	3.6093	0.96447	3.9501								4	0	0	3	3	2	3	3		6	5	3	4	1	3	1	2
Mannose-P-dolichol utilization defect 1 protein	MPU1_MOUSE	Q9R0Q9	26 kDa	0	1.504	2.2557	0	2.9089	0.93442	0	0		0	2.6762	0	1.8845	0	7.2187	0	0.98753								0	1	1	0	2	1	0	0		0	1	0	1	0	2	0	1
Mannosyl-oligosaccharide glucosidase	MOGS_MOUSE	Q80UM7	92 kDa	4.431	1.504	3.3836	0	0	0.93442	1.0769	0		0	1.7841	0.89917	0	0	0	0.96447	0								3	1	2	0	0	1	1	0		0	1	1	0	0	0	1	0
MAP kinase-activating death domain protein	MADD_MOUSE	Q80U28	175 kDa	1.7724	3.0079	0	0	1.9393	4.6721	3.2307	0		5.1622	6.2444	5.395	2.8267	1.9128	4.5117	1.9289	3.9501								1	2	0	0	1	2	2	0		3	2	4	1	1	3	2	3
Matr3 protein	Q4FJT0_MOUSE	Q4FJT0	95 kDa	4.431	1.504	6.7671	8.6205	6.7874	0	1.0769	1.2226		4.3019	8.9206	7.1934	7.5379	0.95641	8.121	4.8224	6.9127								3	1	2	4	3	0	1	1		2	5	2	4	1	3	3	4
Mcl-1 ubiquitin ligase	Q4JG03_MOUSE	Q4JG03 (+1)	483 kDa	1.7724	3.0079	3.3836	2.463	0	1.8688	0	0		2.5811	1.7841	5.395	3.7689	0.95641	1.8047	2.8934	3.9501								1	1	2	2	0	2	0	0		2	1	3	1	1	1	2	2
Membrane magnesium transporter 1	MMGT1_MOUSE	Q8K273	15 kDa	0	0	0	0	2.9089	0	0	0		0	1.7841	0	0	0	0	0	0								0	0	0	0	2	0	0	0		0	1	0	0	0	0	0	0
Membrane-associated phosphatidylinositol transfer protein 2	PITM2_MOUSE	Q6ZPQ6	148 kDa	0	3.0079	1.1279	0	2.9089	1.8688	4.3076	3.6678		4.3019	2.6762	2.6975	0.94224	2.8692	2.707	1.9289	1.9751								0	1	1	0	2	1	3	1		4	2	2	1	3	2	1	1
Membrane-associated progesterone receptor component 1	PGRC1_MOUSE	O55022	22 kDa	13.293	25.567	15.79	28.325	11.636	20.557	20.461	33.01		11.185	8.9206	11.689	14.134	20.085	9.0234	10.609	11.85								6	5	7	4	5	5	6	9		5	4	5	6	3	4	4	5
Membrane-associated progesterone receptor component 2	PGRC2_MOUSE	Q80UU9	23 kDa	0	12.032	1.1279	3.6945	0	4.6721	0	6.113		1.7207	2.6762	1.7983	0	3.8256	0	0.96447	0								0	2	1	2	0	1	0	2		2	2	1	0	2	0	1	0
Metabotropic glutamate receptor 2	GRM2_MOUSE	Q14BI2	96 kDa	4.431	1.504	0	0	4.8482	2.8033	0	6.113		5.1622	3.5682	0.89917	0.94224	0	4.5117	4.8224	3.9501								3	1	0	0	3	2	0	3		4	3	1	1	0	3	4	3
Metabotropic glutamate receptor 3	GRM3_MOUSE	Q9QYS2	99 kDa	2.6586	0	0	1.2315	4.8482	4.6721	3.2307	2.4452		2.5811	0.89206	1.7983	1.8845	0	1.8047	1.9289	0								2	0	0	1	2	3	3	0		1	1	1	1	0	1	1	0
Metallo-beta-lactamase domain-containing protein 2	MBLC2_MOUSE	Q8BL86	31 kDa	0	3.0079	0	0	0.96963	0.93442	1.0769	0		3.4415	0	0.89917	1.8845	0.95641	1.8047	0	0								0	1	0	0	1	1	1	0		2	0	1	1	1	1	0	0
Methyl-CpG-binding domain protein 1	MBD1_MOUSE	Q9Z2E2	70 kDa	0.88621	0	0	0	0	0	0	0		0	0	0	0.94224	0	0	0	1.9751								1	0	0	0	0	0	0	0		0	0	0	1	0	0	0	2
Microtubule-actin cross-linking factor 1	MACF1_MOUSE	Q9QXZ0	832 kDa	0	0	2.2557	0	0	0	1.0769	0		0	1.7841	3.5967	0.94224	0	0	1.9289	2.9626								0	0	1	0	0	0	1	0		0	1	2	1	0	0	2	3
Microtubule-associated protein 1A	MAP1A_MOUSE	Q9QYR6	300 kDa	1.7724	3.0079	0	2.463	0.96963	3.7377	2.1538	0		4.3019	13.381	19.782	12.249	10.521	7.2187	18.325	6.9127								1	1	0	2	1	3	1	0		2	6	9	6	5	4	7	3
Microtubule-associated protein 1B	MAP1B_MOUSE	P14873	270 kDa	9.7483	6.0158	14.662	16.01	0.96963	5.6065	6.4614	14.671		25.811	16.949	43.16	30.152	25.823	9.0234	39.543	37.526								8	2	8	9	1	4	5	5		14	12	21	18	13	7	18	20
Microtubule-associated protein 2	MTAP2_MOUSE	P20357	199 kDa	0	4.5119	2.2557	0	0	0	1.0769	0		4.3019	1.7841	6.2942	1.8845	1.9128	2.707	2.8934	3.9501								0	2	1	0	0	0	1	0		3	2	3	2	2	2	2	2
Microtubule-associated serine/threonine-protein kinase 4	MAST4_MOUSE	Q811L6	284 kDa	0	0	0	0	0	0	0	3.6678		0	0	0	0	0	0	0	0								0	0	0	0	0	0	0	2		0	0	0	0	0	0	0	0
Misshapen-like kinase 1	MINK1_MOUSE	Q9JM52	147 kDa	0.88621	0	0	6.1575	0	0.93442	0	2.4452		2.5811	1.7841	4.4959	3.7689	1.9128	3.6093	1.9289	0								1	0	0	4	0	1	0	2		2	1	3	2	1	2	2	0
Mitochondrial fission 1 protein	FIS1_MOUSE	Q9CQ92	17 kDa	1.7724	0	6.7671	0	0.96963	0.93442	0	0		0	0	0	0.94224	0	0.90234	0	0.98753								1	0	2	0	1	1	0	0		0	0	0	1	0	1	0	1
Mitochondrial Rho GTPase 1	MIRO1_MOUSE	Q8BG51	72 kDa	1.7724	1.504	0	0	0.96963	3.7377	0	0		0	0	0	0	0	0	0	0								1	1	0	0	1	2	0	0		0	0	0	0	0	0	0	0
Mitogen-activated protein kinase kinase kinase 19	M3K19_MOUSE	E9Q3S4	146 kDa	0	0	0	0	0	0	0	0		0	0	0	1.8845	0	0	0.96447	0								0	0	0	0	0	0	0	0		0	0	0	2	0	0	1	0
Moesin	MOES_MOUSE	P26041	68 kDa	13.293	6.0158	15.79	8.6205	14.544	9.3442	10.769	14.671		13.766	10.705	7.1934	16.018	16.259	17.144	6.7513	6.9127								8	2	7	3	10	6	4	9		7	5	5	8	5	9	5	3
Monoacylglycerol lipase ABHD12	ABD12_MOUSE	Q99LR1	45 kDa	6.2035	1.504	6.7671	7.389	4.8482	10.279	6.4614	2.4452		0.86037	7.1364	8.9917	3.7689	3.8256	16.242	3.8579	1.9751								4	1	3	3	3	3	3	1		1	3	5	2	3	5	3	1
Monoacylglycerol lipase ABHD6	ABHD6_MOUSE	Q8R2Y0	38 kDa	8.8621	4.5119	3.3836	2.463	3.8785	1.8688	2.1538	0		2.5811	5.3523	0	2.8267	6.6949	1.8047	1.9289	3.9501								3	2	2	1	1	2	1	0		2	2	0	2	3	2	1	2
Monoglyceride lipase	MGLL_MOUSE	O35678	33 kDa	0	1.504	1.1279	0	0	7.4754	0	1.2226		0	1.7841	5.395	1.8845	0	0.90234	0.96447	1.9751								0	1	1	0	0	3	0	1		0	2	3	1	0	1	1	1
Myb-binding protein 1A	MBB1A_MOUSE	Q7TPV4	152 kDa	0	0	1.1279	1.2315	0	0	0	2.4452		0	2.6762	4.4959	2.8267	0	1.8047	1.9289	0								0	0	1	1	0	0	0	1		0	2	2	2	0	1	1	0
Myc box-dependent-interacting protein 1	BIN1_MOUSE	O08539	64 kDa	1.7724	0	1.1279	1.2315	0.96963	0.93442	0	0		0	0.89206	0	2.8267	0	0	0	0								1	0	1	1	1	1	0	0		0	1	0	2	0	0	0	0
Myelin basic protein	MBP_MOUSE	P04370	27 kDa	9.7483	10.528	14.662	16.01	22.301	27.098	14	11.003		14.626	15.165	10.79	14.134	5.7385	20.754	10.609	12.838								3	2	3	4	5	5	3	3		5	4	5	3	3	4	4	4
Myelin oligodendrocyte glycoprotein, isoform CRA_b	Q3UY21_MOUSE	Q3UY21 (+1)	28 kDa	0.88621	0	6.7671	0	0	1.8688	5.3845	0		0	0.89206	0.89917	0	0	3.6093	4.8224	2.9626								1	0	3	0	0	1	3	0		0	1	1	0	0	3	3	2
Myelin proteolipid	Q62079_MOUSE	Q62079	27 kDa	17.724	40.607	31.58	13.547	21.332	15.885	25.846	29.342		16.347	11.597	16.185	12.249	15.303	16.242	21.218	20.738								4	3	4	3	4	3	5	3		4	3	3	4	4	4	4	5
Myeloid-associated differentiation marker	MYADM_MOUSE	O35682	35 kDa	1.7724	9.0237	3.3836	2.463	0.96963	2.8033	2.1538	3.6678		4.3019	6.2444	1.7983	3.7689	2.8692	2.707	3.8579	1.9751								1	1	2	1	1	1	1	1		2	2	1	2	2	1	2	1
Myh11 protein	Q8R384_MOUSE	Q8R384	227 kDa	22.155	25.567	18.046	18.473	14.544	24.295	23.692	14.671		16.347	23.193	0	16.018	0	9.9257	15.432	0								2	1	1	1	0	2	1	0		0	0	0	0	0	1	0	0
Myosin light chain 6B	MYL6B_MOUSE	Q8CI43	23 kDa	4.431	9.0237	9.0228	2.463	6.7874	5.6065	7.5383	9.7808		5.1622	5.3523	2.6975	6.5956	0.95641	3.6093	3.8579	3.9501								1	1	1	1	1	1	1	1		1	2	2	1	1	1	1	1
Myosin regulatory light polypeptide 9	MYL9_MOUSE	Q9CQ19	20 kDa	1.7724	0	2.2557	1.2315	0.96963	4.6721	1.0769	1.2226		0	1.7841	0.89917	2.8267	0	1.8047	0	0								1	0	1	1	1	3	1	1		0	1	1	2	0	1	0	0
Myosin VI	B2RWR8_MOUSE	B2RWR8	146 kDa	23.928	9.0237	11.279	25.862	15.514	18.688	16.153	31.788		20.649	33.898	11.689	17.902	21.041	13.535	35.686	17.775								12	3	6	10	8	12	8	15		13	17	8	11	11	9	16	8
Myosin-10	MYH10_MOUSE	Q61879	229 kDa	105.46	108.28	77.822	94.826	69.813	133.62	118.46	75.801		67.109	99.91	55.749	86.686	50.69	54.14	79.087	82.952								55	29	35	35	36	60	52	30		36	52	34	49	30	34	41	43
Myosin-14	MYH14_MOUSE	Q6URW6	229 kDa	20.383	21.055	14.662	30.788	16.484	15.885	17.23	15.894		16.347	16.057	8.0926	13.191	4.7821	7.2187	15.432	19.751								5	3	3	8	5	3	3	5		5	2	1	2	1	2	2	2
Myosin-9	MYH9_MOUSE	Q8VDD5	226 kDa	68.238	70.686	48.498	56.649	45.573	73.819	65.691	61.13		51.622	70.472	34.169	69.725	32.518	38.8	60.762	72.089								30	21	20	20	18	32	24	22		25	30	22	37	18	22	25	28
Myotubularin-related protein 5	MTMR5_MOUSE	Q6ZPE2	209 kDa	1.7724	3.0079	0	0	0.96963	1.8688	2.1538	1.2226		6.0226	2.6762	5.395	2.8267	0.95641	3.6093	3.8579	3.9501								1	1	0	0	1	2	1	1		3	2	1	2	1	2	2	2
Myristoylated alanine-rich C-kinase substrate	MARCS_MOUSE	P26645	30 kDa	1.7724	0	0	3.6945	0	0.93442	1.0769	4.8904		0	0	0	1.8845	0	0	0	0								1	0	0	2	0	1	1	1		0	0	0	1	0	0	0	0
NAD-dependent protein deacetylase sirtuin-2	SIR2_MOUSE	Q8VDQ8	43 kDa	3.5448	4.5119	11.279	2.463	3.8785	4.6721	5.3845	0		1.7207	1.7841	0.89917	0.94224	0	3.6093	0.96447	2.9626								2	2	3	2	2	3	4	0		1	1	1	1	0	2	1	2
NADH-cytochrome b5 reductase	Q9CY59_MOUSE	Q9CY59 (+1)	34 kDa	7.0897	1.504	9.0228	8.6205	4.8482	11.213	9.6921	11.003		6.883	10.705	6.2942	0.94224	9.5641	11.73	5.7868	6.9127								4	1	4	3	2	2	3	5		5	5	3	1	6	4	3	3
NADPH--cytochrome P450 reductase	NCPR_MOUSE	P37040	77 kDa	15.952	16.544	22.557	13.547	7.757	14.951	7.5383	13.449		8.6037	15.165	5.395	10.365	10.521	9.0234	17.361	13.825								6	5	7	5	3	6	4	6		5	10	3	7	7	5	10	6
Nck-associated protein 1	NCKP1_MOUSE	P28660	129 kDa	12.407	18.047	13.534	28.325	5.8178	11.213	7.5383	22.007		22.37	26.762	13.488	20.729	19.128	15.34	30.863	15.8								7	7	7	8	4	5	5	10		13	14	9	12	11	10	15	9
Ndrg3 protein	Q8VCV2_MOUSE	Q8VCV2 (+1)	43 kDa	0	1.504	2.2557	0	0	1.8688	1.0769	0		5.1622	2.6762	0	1.8845	0.95641	1.8047	0	0.98753								0	1	1	0	0	2	1	0		3	2	0	1	1	1	0	1
Nesprin-2	SYNE2_MOUSE	Q6ZWQ0	783 kDa	0	0	0	3.6945	0	0	0	0		0	0	0	0.94224	0	0	0.96447	0								0	0	0	2	0	0	0	0		0	0	0	1	0	0	1	0
Neural cell adhesion molecule 1	NCAM1_MOUSE	P13595	119 kDa	38.107	52.638	38.347	57.881	30.059	42.049	36.615	40.346		27.532	41.927	28.774	41.458	45.908	24.363	33.757	56.289								14	10	8	9	9	17	14	12		13	13	12	13	14	9	10	14
Neural cell adhesion molecule 2	NCAM2_MOUSE	O35136	93 kDa	1.7724	0	1.1279	2.463	0	0.93442	0	1.2226		0	0	0.89917	0.94224	0	0	0	2.9626								1	0	1	1	0	1	0	1		0	0	1	1	0	0	0	2
Neurexin-1	NRX1A_MOUSE	Q9CS84	166 kDa	2.6586	0	0	2.463	1.9393	0.93442	2.1538	3.6678		0.86037	0	0	0	0.95641	0	0	0.98753								2	0	0	2	1	1	2	2		1	0	0	0	1	0	0	1
Neuritin-like protein	NRN1L_MOUSE	Q8C4W3	17 kDa	0	0	0	0	0	0	3.2307	0		0	0	0	0	0	0	0	0								0	0	0	0	0	0	2	0		0	0	0	0	0	0	0	0
Neurobeachin	NBEA_MOUSE	Q9EPN1	327 kDa	1.7724	0	0	0	0	2.8033	1.0769	0		1.7207	0	1.7983	1.8845	3.8256	1.8047	0	0								1	0	0	0	0	2	1	0		1	0	2	1	3	1	0	0
Neurocan core protein	NCAN_MOUSE	P55066	137 kDa	3.5448	7.5198	0	0	3.8785	0	0	0		4.3019	0	0	0	0	0.90234	0	0.98753								3	3	0	0	1	0	0	0		2	0	0	0	0	1	0	1
Neurochondrin	NCDN_MOUSE	Q9Z0E0	79 kDa	4.431	15.04	10.151	3.6945	4.8482	6.541	5.3845	6.113		6.0226	8.9206	6.2942	3.7689	3.8256	7.2187	7.7158	8.8877								3	4	3	2	3	4	2	3		4	4	4	1	2	4	3	3
Neurofascin	NFASC_MOUSE	Q810U3	138 kDa	7.0897	6.0158	7.895	1.2315	5.8178	8.4098	6.4614	7.3356		0	1.7841	2.6975	4.7112	6.6949	6.3164	2.8934	0								5	2	4	1	4	5	4	4		0	1	2	3	4	5	2	0
Neurofibromin	NF1_MOUSE	Q04690	320 kDa	2.6586	3.0079	2.2557	4.926	0	0	1.0769	1.2226		1.7207	0	2.6975	0.94224	0.95641	0.90234	0.96447	1.9751								2	1	1	2	0	0	1	1		1	0	2	1	1	1	1	1
Neuronal cell adhesion molecule	NRCAM_MOUSE	Q810U4	139 kDa	1.7724	1.504	0	0	2.9089	3.7377	5.3845	2.4452		1.7207	2.6762	3.5967	3.7689	0	1.8047	5.7868	2.9626								1	1	0	0	2	2	3	1		2	2	3	4	0	1	3	2
Neuronal growth regulator 1	NEGR1_MOUSE	Q80Z24	38 kDa	0.88621	0	1.1279	3.6945	0	2.8033	3.2307	0		0.86037	1.7841	0.89917	1.8845	12.433	2.707	0.96447	2.9626								1	0	1	1	0	2	2	0		1	1	1	1	6	2	1	2
Neuronal membrane glycoprotein M6-a	GPM6A_MOUSE	P35802	31 kDa	15.952	6.0158	6.7671	8.6205	14.544	8.4098	9.6921	3.6678		12.906	7.1364	8.9917	2.8267	6.6949	8.121	9.6447	13.825								5	2	3	4	6	4	4	2		5	3	3	2	4	5	3	5
Neuronal-specific septin-3	SEPT3_MOUSE	Q9Z1S5	40 kDa	3.5448	0	1.1279	0	1.9393	0	0	0		0	0.89206	1.7983	1.8845	0	0.90234	3.8579	0.98753								2	0	1	0	1	0	0	0		0	1	1	1	0	1	2	1
Neuroplastin	NPTN_MOUSE	P97300	44 kDa	16.838	6.0158	11.279	16.01	19.393	13.082	16.153	13.449		12.906	10.705	13.488	17.902	12.433	9.9257	19.289	6.9127								3	2	2	5	6	5	7	3		4	3	3	3	5	4	5	5
Neurotrimin	NTRI_MOUSE	Q99PJ0	38 kDa	5.3173	7.5198	6.7671	6.1575	7.757	3.7377	3.2307	12.226		13.766	3.5682	8.9917	4.7112	14.346	12.633	7.7158	5.9252								2	2	2	3	3	3	2	4		7	2	6	3	4	4	4	3
Neutral cholesterol ester hydrolase 1	NCEH1_MOUSE	Q8BLF1	46 kDa	3.5448	1.504	7.895	4.926	4.8482	8.4098	5.3845	8.5582		6.883	8.0285	3.5967	2.8267	1.9128	5.414	4.8224	2.9626								2	1	3	2	4	5	3	4		3	6	3	3	2	3	3	3
Nicastrin	NICA_MOUSE	P57716	78 kDa	1.7724	1.504	0	0	2.9089	2.8033	2.1538	2.4452		0.86037	0.89206	0	1.8845	0.95641	0	0	0.98753								1	1	0	0	2	2	2	1		1	1	0	1	1	0	0	1
Niemann-Pick C1 protein	NPC1_MOUSE	O35604 (+1)	143 kDa	1.7724	6.0158	0	0	3.8785	0	0	0		0	0	0	0	0.95641	0	0	0								1	2	0	0	3	0	0	0		0	0	0	0	1	0	0	0
Nodal modulator 1	NOMO1_MOUSE	Q6GQT9	133 kDa	1.7724	0	0	2.463	0	2.8033	4.3076	1.2226		1.7207	0	0	1.8845	0	0	1.9289	0								1	0	0	1	0	2	3	1		1	0	0	1	0	0	1	0
Non-lysosomal glucosylceramidase	GBA2_MOUSE	Q69ZF3	103 kDa	4.431	4.5119	2.2557	2.463	1.9393	3.7377	3.2307	3.6678		7.7434	0.89206	2.6975	2.8267	1.9128	3.6093	2.8934	1.9751								4	2	1	1	2	2	2	2		7	1	3	1	2	3	2	2
Non-specific serine/threonine protein kinase	Q8BVB0_MOUSE	Q8BVB0 (+1)	81 kDa	0	0	0	0	0.96963	2.8033	0	0		0.86037	0	0	0	0	0	0	0								0	0	0	0	1	2	0	0		1	0	0	0	0	0	0	0
Nuclear receptor subfamily 2 group F member 6	NR2F6_MOUSE	P43136	42 kDa	0	0	0	0	0	0	0	2.4452		0	0	0	0	0	0	0	0.98753								0	0	0	0	0	0	0	2		0	0	0	0	0	0	0	1
Nucleobindin-1	NUCB1_MOUSE	Q02819	53 kDa	0	0	0	0	0	0	0	2.4452		0	0	0	0	0	1.8047	0	0								0	0	0	0	0	0	0	1		0	0	0	0	0	2	0	0
Nucleolin	NUCL_MOUSE	P09405	77 kDa	20.383	22.559	19.174	44.334	7.757	12.147	15.077	30.565		28.392	26.762	23.379	27.325	21.997	40.605	27.005	20.738								9	8	11	14	6	7	7	11		12	14	10	14	12	15	11	10
Nucleosome assembly protein 1-like 1	NP1L1_MOUSE	P28656	45 kDa	1.7724	0	3.3836	3.6945	5.8178	3.7377	0	2.4452		1.7207	8.0285	3.5967	1.8845	1.9128	3.6093	0	2.9626								1	0	1	1	1	1	0	1		2	2	1	1	1	2	0	2
Nucleosome assembly protein 1-like 4	NP1L4_MOUSE	Q78ZA7	43 kDa	4.431	0	6.7671	7.389	1.9393	0.93442	3.2307	2.4452		2.5811	5.3523	5.395	1.8845	3.8256	3.6093	0.96447	2.9626								2	0	2	2	1	1	2	1		2	2	3	1	2	1	1	3
Opioid binding protein/cell adhesion molecule-like	Q6DFY2_MOUSE	Q6DFY2	37 kDa	3.5448	1.504	2.2557	4.926	1.9393	0.93442	3.2307	3.6678		4.3019	2.6762	7.1934	3.7689	6.6949	7.2187	5.7868	1.9751								1	1	1	1	2	1	2	1		1	1	2	1	3	3	2	1
Oxysterol-binding protein 1	OSBP1_MOUSE	Q3B7Z2	89 kDa	0	1.504	0	0	0	2.8033	3.2307	1.2226		4.3019	0	0.89917	0.94224	1.9128	1.8047	3.8579	1.9751								0	1	0	0	0	2	2	1		3	0	1	1	2	2	2	1
Oxysterol-binding protein-related protein 2	OSBL2_MOUSE	Q8BX94	55 kDa	0	0	0	0	0	0	1.0769	0		0	0	0	0	0	1.8047	0	0								0	0	0	0	0	0	1	0		0	0	0	0	0	2	0	0
PDZ domain containing 8	B9EJ80_MOUSE	B9EJ80	128 kDa	0	0	0	0	1.9393	1.8688	3.2307	1.2226		0	2.6762	0	0	0.95641	3.6093	0	0.98753								0	0	0	0	1	1	1	1		0	2	0	0	1	1	0	1
Pentatricopeptide repeat domain-containing protein 3, mitochondrial	PTCD3_MOUSE	Q14C51	78 kDa	0.88621	0	3.3836	0	0	0	0	2.4452		0.86037	0.89206	2.6975	0.94224	0.95641	3.6093	0	2.9626								1	0	2	0	0	0	0	2		1	1	2	1	1	2	0	2
Peptidyl-prolyl cis-trans isomerase B	PPIB_MOUSE	P24369	24 kDa	0	0	0	0	0	2.8033	1.0769	0		0.86037	0	0.89917	1.8845	0	1.8047	0	0								0	0	0	0	0	2	1	0		1	0	1	1	0	1	0	0
Per1 protein	Q8CHR1_MOUSE	Q8CHR1	134 kDa	0	0	0	0	0	0	0	0		0	0.89206	0	1.8845	0	0	0	0								0	0	0	0	0	0	0	0		0	1	0	2	0	0	0	0
Peroxiredoxin 6	Q6GT24_MOUSE	Q6GT24	25 kDa	0	6.0158	0	0	1.9393	0.93442	3.2307	0		0.86037	0	0	0	0	0	0	0								0	2	0	0	1	1	2	0		1	0	0	0	0	0	0	0
Peroxiredoxin-1	PRDX1_MOUSE	P35700	22 kDa	2.6586	0	4.5114	0	2.9089	0.93442	0	3.6678		0.86037	0.89206	4.4959	0	0	4.5117	0	0								2	0	2	0	3	1	0	2		1	1	3	0	0	3	0	0
Phosphate carrier protein, mitochondrial	MPCP_MOUSE	Q8VEM8	40 kDa	0	0	0	0	1.9393	1.8688	2.1538	0		0	0	0	0	0	0	2.8934	0.98753								0	0	0	0	1	1	1	0		0	0	0	0	0	0	2	1
Phosphatidate cytidylyltransferase 1	CDS1_MOUSE	P98191	53 kDa	0	0	1.1279	0	0	1.8688	3.2307	0		0	0	0	0	0.95641	3.6093	0	0								0	0	1	0	0	1	2	0		0	0	0	0	1	1	0	0
Phosphatidate cytidylyltransferase 2	CDS2_MOUSE	Q99L43	51 kDa	7.9759	4.5119	7.895	17.241	2.9089	11.213	12.923	13.449		8.6037	9.8126	4.4959	4.7112	13.39	7.2187	1.9289	8.8877								3	1	4	4	3	3	4	3		3	3	2	3	3	2	2	5
Phosphatidylinositide phosphatase SAC1	SAC1_MOUSE	Q9EP69	67 kDa	14.179	16.544	20.301	30.788	8.7267	23.361	17.23	20.784		14.626	16.057	23.379	19.787	17.215	12.633	13.503	12.838								8	3	7	7	5	6	7	6		8	10	7	8	6	5	6	7
Phosphatidylinositol 4,5-bisphosphate 5-phosphatase A	PI5PA_MOUSE	P59644	108 kDa	1.7724	0	2.2557	3.6945	3.8785	1.8688	0	4.8904		1.7207	2.6762	1.7983	0.94224	1.9128	2.707	2.8934	1.9751								1	0	1	2	2	1	0	2		1	1	1	1	1	2	1	1
Phosphatidylinositol 4-kinase, catalytic, alpha polypeptide	Q6DIC7_MOUSE	Q6DIC7	231 kDa	2.6586	4.5119	0	1.2315	0.96963	3.7377	1.0769	3.6678		0	1.7841	0	2.8267	0	0	1.9289	0								2	3	0	1	1	3	1	3		0	1	0	2	0	0	2	0
Phosphatidylinositol 4-phosphate 5-kinase type-1 gamma	PI51C_MOUSE	O70161	72 kDa	2.6586	7.5198	10.151	11.084	8.7267	5.6065	7.5383	7.3356		6.0226	7.1364	6.2942	8.4801	8.6077	1.8047	7.7158	3.9501								2	4	4	4	5	4	4	3		3	4	4	4	5	1	4	2
Phosphatidylinositol 5-phosphate 4-kinase type-2 alpha	PI42A_MOUSE	O70172	46 kDa	4.431	4.5119	9.0228	4.926	5.8178	7.4754	8.6152	0		4.3019	8.9206	8.9917	7.5379	4.7821	6.3164	5.7868	5.9252								1	1	1	1	2	1	1	0		1	1	2	1	1	1	2	1
Phosphatidylinositol 5-phosphate 4-kinase type-2 beta	PI42B_MOUSE	Q80XI4	47 kDa	5.3173	7.5198	12.406	7.389	10.666	12.147	8.6152	7.3356		4.3019	6.2444	2.6975	13.191	3.8256	6.3164	7.7158	1.9751								4	2	4	3	5	4	4	2		3	4	2	5	3	5	3	1
Phosphatidylinositol transfer protein alpha isoform	PIPNA_MOUSE	P53810	32 kDa	1.7724	0	1.1279	0	0	0	0	0		2.5811	0.89206	0.89917	0	1.9128	0.90234	3.8579	2.9626								1	0	1	0	0	0	0	0		1	1	1	0	2	1	1	2
Phosphodiesterase 2A, cGMP-stimulated	Q5PR72_MOUSE	Q5PR72	105 kDa	3.5448	0	0	1.2315	0.96963	0	0	1.2226		2.5811	4.4603	0	1.8845	1.9128	0	2.8934	3.9501								2	0	0	1	1	0	0	1		2	2	0	2	1	0	2	2
Phosphofurin acidic cluster sorting protein 1	PACS1_MOUSE	Q8K212	105 kDa	3.5448	3.0079	2.2557	2.463	3.8785	6.541	3.2307	0		2.5811	3.5682	2.6975	0	0	4.5117	0.96447	3.9501								1	1	1	1	3	2	2	0		1	2	1	0	0	2	1	1
Phosphoglycerate kinase 1	PGK1_MOUSE	P09411	45 kDa	0	0	0	1.2315	0	2.8033	1.0769	0		0	0	0.89917	0	0.95641	0	0	0								0	0	0	1	0	2	1	0		0	0	1	0	1	0	0	0
Phosphoinositide phospholipase C	V9GXQ9_MOUSE	V9GXQ9	116 kDa	0	0	0	1.2315	1.9393	0	0	0		0.86037	2.6762	3.5967	0	0.95641	6.3164	0	0								0	0	0	1	1	0	0	0		1	2	2	0	1	5	0	0
Phospholemman	PLM_MOUSE	Q9Z239	10 kDa	3.5448	0	2.2557	1.2315	2.9089	0	6.4614	0		3.4415	2.6762	3.5967	1.8845	0	2.707	2.8934	3.9501								1	0	1	1	1	0	2	0		1	1	1	1	0	1	1	1
Phospholipase ABHD3	ABHD3_MOUSE	Q91ZH7	46 kDa	0	0	0	1.2315	1.9393	0	0	0		3.4415	0	0	0	0	0.90234	0	0								0	0	0	1	1	0	0	0		2	0	0	0	0	1	0	0
Phospholipid hydroperoxide glutathione peroxidase, mitochondrial	GPX41_MOUSE	O70325	22 kDa	2.6586	4.5119	10.151	6.1575	4.8482	7.4754	10.769	4.8904		4.3019	3.5682	2.6975	1.8845	3.8256	6.3164	2.8934	4.9376								2	1	3	2	1	4	3	2		2	3	2	1	2	3	2	3
Phospholipid transfer protein	PLTP_MOUSE	P55065	54 kDa	0.88621	0	0	2.463	1.9393	0	0	1.2226		1.7207	0.89206	0	3.7689	0	0	2.8934	0								1	0	0	1	1	0	0	1		1	1	0	2	0	0	2	0
Phospholipid-transporting ATPase IA	AT8A1_MOUSE	P70704	131 kDa	54.059	64.67	72.183	55.418	61.087	61.672	52.768	72.133		68.83	57.984	50.354	70.668	82.251	71.285	57.868	59.252								24	13	15	13	19	22	17	17		22	25	21	22	21	23	20	22
Phospholipid-transporting ATPase IB	AT8A2_MOUSE	P98200	129 kDa	2.6586	0	0	0	0	6.541	8.6152	11.003		0	0	5.395	9.4224	5.7385	3.6093	10.609	4.9376								0	0	0	0	0	3	0	0		0	0	1	0	0	1	2	2
Phosphoribosyl pyrophosphate synthase-associated protein 1	KPRA_MOUSE	Q9D0M1	39 kDa	0	0	0	0	1.9393	0.93442	2.1538	0		0	1.7841	0.89917	0	0	2.707	0	0								0	0	0	0	1	1	1	0		0	1	1	0	0	2	0	0
Phosphorylase b kinase regulatory subunit alpha, skeletal muscle isoform	KPB1_MOUSE	P18826	139 kDa	0.88621	0	3.3836	1.2315	0.96963	0	0	1.2226		0.86037	0	0	0.94224	1.9128	0.90234	0.96447	0								1	0	2	1	1	0	0	1		1	0	0	1	1	1	1	0
Phosphorylase b kinase regulatory subunit beta	KPBB_MOUSE	Q7TSH2	124 kDa	2.6586	3.0079	4.5114	2.463	0.96963	2.8033	0	8.5582		6.0226	0.89206	1.7983	1.8845	5.7385	5.414	0	2.9626								1	1	3	1	1	2	0	5		4	1	1	1	4	3	0	3
Phytanoyl-CoA hydroxylase-interacting protein	PHYIP_MOUSE	Q8K0S0	38 kDa	0	3.0079	0	0	0.96963	0	0	0		0	0	0	2.8267	0	1.8047	0	0.98753								0	1	0	0	1	0	0	0		0	0	0	2	0	1	0	1
Plasma membrane calcium-transporting ATPase 1	AT2B1_MOUSE	G5E829	135 kDa	17.724	22.559	24.813	17.241	23.271	28.033	25.846	18.339		15.487	10.705	21.58	18.845	9.5641	14.437	20.254	8.8877								2	3	4	5	4	8	5	3		4	4	8	5	3	5	4	2
Plasma membrane calcium-transporting ATPase 2	AT2B2_MOUSE	Q9R0K7	133 kDa	23.041	22.559	23.685	14.778	36.846	25.229	32.307	26.897		18.068	19.625	23.379	16.018	14.346	11.73	19.289	12.838								8	5	8	7	15	15	13	8		8	9	9	7	6	7	6	5
Plexin-A4	PLXA4_MOUSE	Q80UG2	213 kDa	0.88621	3.0079	2.2557	0	0	1.8688	0	1.2226		1.7207	1.7841	0.89917	0	0	1.8047	1.9289	0.98753								1	2	1	0	0	1	0	1		2	1	1	0	0	1	2	1
Pogo transposable element with ZNF domain	POGZ_MOUSE	Q8BZH4	155 kDa	0	0	0	0	0	0	0	3.6678		0	0	0	0	0	0	0	0								0	0	0	0	0	0	0	2		0	0	0	0	0	0	0	0
Poly(RC) binding protein 2	B2M1R7_MOUSE	B2M1R7 (+1)	38 kDa	2.6586	0	0	0	3.8785	0	1.0769	1.2226		0	0.89206	2.6975	2.8267	0.95641	1.8047	0.96447	2.9626								2	0	0	0	2	0	1	1		0	1	1	1	1	1	1	2
Polymerase I and transcript release factor	PTRF_MOUSE	O54724	44 kDa	2.6586	3.0079	6.7671	2.463	1.9393	0.93442	4.3076	8.5582		2.5811	2.6762	0.89917	2.8267	1.9128	3.6093	2.8934	2.9626								3	1	3	1	1	1	2	3		1	3	1	2	1	2	2	2
PRA1 family protein 2	PRAF2_MOUSE	Q9JIG8	19 kDa	7.0897	1.504	3.3836	2.463	4.8482	0.93442	0	4.8904		12.045	7.1364	3.5967	5.6534	6.6949	4.5117	3.8579	11.85								2	1	2	2	1	1	0	2		3	2	2	1	3	2	2	3
PRA1 family protein 3	PRAF3_MOUSE	Q8R5J9	22 kDa	0.88621	0	2.2557	2.463	0.96963	3.7377	2.1538	0		3.4415	1.7841	0.89917	0	2.8692	3.6093	0.96447	1.9751								1	0	1	1	1	2	1	0		2	1	1	0	2	1	1	1
Pre-mRNA-processing factor 40 homolog A	PR40A_MOUSE	Q9R1C7	108 kDa	0.88621	0	0	0	0	0	2.1538	0		0	1.7841	0	1.8845	0	1.8047	1.9289	0								1	0	0	0	0	0	1	0		0	2	0	1	0	1	1	0
Prenylcysteine oxidase	PCYOX_MOUSE	Q9CQF9	56 kDa	0.88621	0	0	8.6205	2.9089	0.93442	0	4.8904		0	4.4603	3.5967	0	1.9128	0.90234	4.8224	0								1	0	0	3	2	1	0	1		0	2	2	0	1	1	3	0
Presqualene diphosphate phosphatase	PPAC2_MOUSE	Q9D4F2	32 kDa	1.7724	0	0	0	0.96963	0	0	0		1.7207	0.89206	0	0	1.9128	1.8047	0	0								1	0	0	0	1	0	0	0		1	1	0	0	1	2	0	0
Probable cationic amino acid transporter	S7A14_MOUSE	Q8BXR1	84 kDa	1.7724	0	0	0	0	0	0	0		0	1.7841	1.7983	0	2.8692	0	0	1.9751								1	0	0	0	0	0	0	0		0	2	1	0	2	0	0	1
Probable hydrolase PNKD	PNKD_MOUSE	Q69ZP3	43 kDa	0	0	0	0	0	0	3.2307	0		0	0	0	1.8845	0	0	0	0								0	0	0	0	0	0	2	0		0	0	0	1	0	0	0	0
Probable phospholipid-transporting ATPase IIA	ATP9A_MOUSE	O70228	119 kDa	8.8621	1.504	5.6393	11.084	6.7874	4.6721	6.4614	3.6678		2.5811	2.6762	1.7983	3.7689	2.8692	6.3164	4.8224	10.863								5	1	4	5	5	3	4	2		2	1	1	3	3	5	4	6
Probable phospholipid-transporting ATPase IIB	ATP9B_MOUSE	P98195	129 kDa	7.0897	4.5119	6.7671	0	2.9089	1.8688	4.3076	1.2226		4.3019	0	3.5967	1.8845	1.9128	3.6093	0	1.9751								3	2	2	0	2	1	1	1		2	0	2	2	1	2	0	1
Probable ubiquitin carboxyl-terminal hydrolase FAF-X	USP9X_MOUSE	P70398	291 kDa	4.431	4.5119	1.1279	0	0.96963	0.93442	4.3076	0		5.1622	5.3523	2.6975	7.5379	3.8256	4.5117	1.9289	4.9376								3	2	1	0	1	1	3	0		5	4	2	5	2	3	1	2
Progressive ankylosis protein	ANKH_MOUSE	Q9JHZ2	54 kDa	0	0	1.1279	0	0	0.93442	0	0		0.86037	0	0	0	0	1.8047	0	0								0	0	1	0	0	1	0	0		1	0	0	0	0	2	0	0
Prolactin regulatory element binding, isoform CRA_b	D3Z3S1_MOUSE	D3Z3S1 (+1)	38 kDa	3.5448	3.0079	2.2557	2.463	2.9089	1.8688	1.0769	2.4452		1.7207	2.6762	1.7983	1.8845	1.9128	0.90234	0	0.98753								2	1	1	1	2	1	1	1		1	2	1	2	1	1	0	1
Prolactin-5A1	PR5A1_MOUSE	Q9JII2	27 kDa	0	0	0	0	0	0	0	3.6678		0	0	0	0	0	0	0	0								0	0	0	0	0	0	0	2		0	0	0	0	0	0	0	0
Proliferation-associated protein 2G4	PA2G4_MOUSE	P50580	44 kDa	0	0	0	0	0	0	1.0769	0		0	0	0	0	0	3.6093	0	0								0	0	0	0	0	0	1	0		0	0	0	0	0	2	0	0
Prolow-density lipoprotein receptor-related protein 1	LRP1_MOUSE	Q91ZX7	505 kDa	48.741	48.127	25.941	29.556	43.633	35.508	30.153	39.123		42.158	27.654	41.362	42.401	31.562	31.582	25.076	36.538								26	17	12	16	18	21	12	19		28	17	28	27	18	22	19	18
Propionyl-CoA carboxylase alpha chain, mitochondrial	PCCA_MOUSE	Q91ZA3	80 kDa	0.88621	7.5198	0	2.463	0	3.7377	0	1.2226		1.7207	3.5682	0.89917	0	3.8256	3.6093	0	2.9626								1	4	0	1	0	3	0	1		1	2	1	0	4	3	0	3
Propionyl-CoA carboxylase beta chain, mitochondrial	PCCB_MOUSE	Q99MN9	58 kDa	1.7724	6.0158	6.7671	1.2315	2.9089	1.8688	2.1538	2.4452		1.7207	3.5682	1.7983	0	2.8692	5.414	1.9289	2.9626								1	2	2	1	2	1	1	1		2	2	1	0	2	4	1	1
Proprotein convertase subtilisin/kexin type 5	PCSK5_MOUSE	Q04592	209 kDa	0	0	0	0	0	0.93442	2.1538	0		0	0	0	0	0	0	0.96447	0								0	0	0	0	0	1	2	0		0	0	0	0	0	0	1	0
Proteasome subunit alpha type	Q9DCD8_MOUSE	Q9DCD8	28 kDa	7.0897	9.0237	2.2557	0	0.96963	1.8688	0	2.4452		4.3019	1.7841	7.1934	1.8845	6.6949	12.633	7.7158	7.9002								2	2	1	0	1	2	0	1		2	2	5	1	4	6	5	4
Proteasome subunit alpha type-1	PSA1_MOUSE	Q9R1P4	30 kDa	7.9759	12.032	14.662	4.926	8.7267	7.4754	4.3076	11.003		7.7434	9.8126	6.2942	1.8845	14.346	9.9257	0.96447	5.9252								4	3	5	2	6	4	3	2		6	7	4	1	9	5	1	4
Proteasome subunit alpha type-2	PSA2_MOUSE	P49722	26 kDa	0.88621	3.0079	7.895	2.463	5.8178	6.541	2.1538	3.6678		4.3019	0.89206	0.89917	0.94224	6.6949	2.707	2.8934	4.9376								1	1	3	1	4	3	1	2		3	1	1	1	4	2	2	3
Proteasome subunit alpha type-4	PSA4_MOUSE	Q9R1P0	29 kDa	6.2035	4.5119	5.6393	3.6945	5.8178	2.8033	3.2307	3.6678		6.883	8.9206	3.5967	0	10.521	11.73	3.8579	9.8753								4	1	2	2	3	2	2	1		2	4	3	0	5	7	1	3
Proteasome subunit alpha type-6	PSA6_MOUSE	Q9QUM9	27 kDa	2.6586	3.0079	10.151	1.2315	1.9393	3.7377	1.0769	4.8904		6.883	6.2444	5.395	1.8845	6.6949	6.3164	3.8579	7.9002								2	1	4	1	1	3	1	3		4	4	4	1	5	4	1	5
Proteasome subunit alpha type-7	PSA7_MOUSE	Q9Z2U0	28 kDa	7.9759	12.032	13.534	6.1575	13.575	3.7377	4.3076	9.7808		9.4641	12.489	4.4959	3.7689	13.39	6.3164	6.7513	5.9252								5	4	6	2	5	2	2	3		4	5	2	1	5	4	4	2
Proteasome subunit beta type-1	PSB1_MOUSE	O09061	26 kDa	8.8621	4.5119	12.406	6.1575	3.8785	6.541	4.3076	2.4452		5.1622	5.3523	6.2942	0.94224	7.6513	6.3164	4.8224	5.9252								3	2	4	2	1	3	3	1		3	2	1	1	3	3	3	2
Proteasome subunit beta type-2	PSB2_MOUSE	Q9R1P3	23 kDa	3.5448	3.0079	4.5114	4.926	1.9393	0.93442	1.0769	0		2.5811	2.6762	4.4959	1.8845	4.7821	5.414	1.9289	0.98753								2	1	2	1	1	1	1	0		3	2	3	1	2	3	1	1
Proteasome subunit beta type-3	PSB3_MOUSE	Q9R1P1	23 kDa	6.2035	6.0158	4.5114	8.6205	13.575	3.7377	6.4614	6.113		6.883	8.9206	8.0926	0	5.7385	10.828	3.8579	9.8753								2	1	1	3	5	3	2	2		4	3	3	0	2	4	2	4
Proteasome subunit beta type-4	PSB4_MOUSE	P99026	29 kDa	2.6586	6.0158	9.0228	12.315	2.9089	5.6065	8.6152	6.113		4.3019	3.5682	2.6975	4.7112	11.477	2.707	6.7513	5.9252								1	1	2	4	2	2	2	2		1	2	2	2	3	2	2	2
Proteasome subunit beta type-5	PSB5_MOUSE	O55234	29 kDa	1.7724	10.528	10.151	2.463	0	0	2.1538	7.3356		3.4415	3.5682	0	0	2.8692	4.5117	5.7868	8.8877								1	3	5	1	0	0	1	5		2	3	0	0	2	2	4	4
Proteasome subunit beta type-6	PSB6_MOUSE	Q60692	25 kDa	5.3173	15.04	9.0228	2.463	0	1.8688	10.769	3.6678		0	1.7841	0.89917	0.94224	1.9128	1.8047	7.7158	3.9501								2	2	1	2	0	1	1	2		0	1	1	1	1	1	1	2
Proteasome subunit beta type-7	PSB7_MOUSE	P70195	30 kDa	2.6586	0	0	0	0.96963	1.8688	2.1538	3.6678		0.86037	5.3523	0.89917	1.8845	9.5641	0.90234	1.9289	0.98753								2	0	0	0	1	1	2	2		1	3	1	1	4	1	1	1
Protein 4.1	41_MOUSE	P48193	96 kDa	0.88621	0	0	0	6.7874	4.6721	0	3.6678		7.7434	0	4.4959	4.7112	3.8256	9.9257	4.8224	0								0	0	0	0	1	1	0	0		2	0	0	0	2	2	1	0
Protein 4.1G	Q80UE4_MOUSE	Q80UE4 (+1)	88 kDa	4.431	3.0079	6.7671	3.6945	8.7267	6.541	5.3845	0		6.0226	4.4603	4.4959	3.7689	0	1.8047	6.7513	3.9501								1	2	1	1	3	3	1	0		1	2	1	2	0	1	2	1
Protein argonaute-2	AGO2_MOUSE	Q8CJG0	97 kDa	2.6586	3.0079	1.1279	0	0	0	0	1.2226		0	1.7841	1.7983	0	0	0.90234	2.8934	0								2	1	1	0	0	0	0	1		0	2	1	0	0	1	2	0
Protein AU040320	Z4YK56_MOUSE	Z4YK56	119 kDa	1.7724	0	0	0	0	0.93442	3.2307	1.2226		0	0.89206	0	0	1.9128	1.8047	0	0								1	0	0	0	0	1	2	1		0	1	0	0	1	1	0	0
Protein BRICK1	BRK1_MOUSE	Q91VR8	9 kDa	0.88621	0	2.2557	1.2315	0	0	1.0769	0		0.86037	0	1.7983	0.94224	0	1.8047	3.8579	1.9751								1	0	1	1	0	0	1	0		1	0	2	1	0	1	2	1
Protein disulfide-isomerase A3	PDIA3_MOUSE	P27773	57 kDa	0	0	3.3836	3.6945	1.9393	0	0	0		0	6.2444	0	0	0	0.90234	0	1.9751								0	0	2	2	1	0	0	0		0	4	0	0	0	1	0	2
Protein disulfide-isomerase A6	PDIA6_MOUSE	Q922R8	48 kDa	0	0	0	0	0	0	0	0		0	1.7841	0	0	0	0	0	0								0	0	0	0	0	0	0	0		0	2	0	0	0	0	0	0
Protein disulfide-isomerase TMX3	TMX3_MOUSE	Q8BXZ1	52 kDa	0.88621	0	3.3836	0	0	3.7377	0	0		1.7207	1.7841	3.5967	0	1.9128	0	1.9289	1.9751								1	0	1	0	0	1	0	0		1	1	2	0	1	0	1	1
Protein Dnajc13	D4AFX7_MOUSE	D4AFX7	255 kDa	43.424	12.032	18.046	19.704	18.423	29.901	24.769	26.897		21.509	27.654	21.58	24.498	21.997	20.754	18.325	31.601								25	4	8	8	12	16	12	14		14	15	13	15	11	14	9	13
Protein ERGIC-53	LMAN1_MOUSE	Q9D0F3	58 kDa	1.7724	3.0079	1.1279	2.463	1.9393	2.8033	3.2307	2.4452		2.5811	3.5682	4.4959	3.7689	0.95641	4.5117	2.8934	4.9376								1	1	1	1	1	2	1	2		2	3	2	2	1	3	2	3
Protein FAM187B	F187B_MOUSE	Q0VAY3	41 kDa	0	0	0	0	0	0	3.2307	1.2226		0.86037	0.89206	0	0	0	0.90234	0	0								0	0	0	0	0	0	2	1		1	1	0	0	0	1	0	0
Protein FAM49A	FA49A_MOUSE	Q8BHZ0	37 kDa	3.5448	3.0079	2.2557	1.2315	3.8785	0	1.0769	2.4452		2.5811	1.7841	1.7983	1.8845	3.8256	3.6093	0.96447	0.98753								3	2	1	1	2	0	1	1		1	1	1	2	1	1	1	1
Protein Gm15800	E9Q2E4_MOUSE	E9Q2E4	484 kDa	2.6586	0	0	1.2315	0	0	0	0		0.86037	0	0	0.94224	0.95641	0	0	0								2	0	0	1	0	0	0	0		1	0	0	1	1	0	0	0
Protein Gm17430	F6RSK3_MOUSE	F6RSK3	18 kDa	0	0	0	0	2.9089	1.8688	0	2.4452		1.7207	2.6762	1.7983	0	0	1.8047	2.8934	1.9751								0	0	0	0	1	1	0	1		1	2	1	0	0	1	2	1
Protein Gm5093	E9PZB3_MOUSE	E9PZB3	20 kDa	7.0897	1.504	6.7671	8.6205	2.9089	4.6721	10.769	7.3356		10.324	8.0285	5.395	12.249	9.5641	6.3164	7.7158	7.9002								3	1	2	3	2	2	3	2		3	3	2	5	2	2	2	2
Protein Gm9493	F6SVV1_MOUSE	F6SVV1	22 kDa	2.6586	0	3.3836	3.6945	3.8785	0.93442	1.0769	0		2.5811	5.3523	1.7983	0	3.8256	1.8047	4.8224	6.9127								2	0	2	2	1	1	1	0		2	3	1	0	2	1	2	2
Protein Herc1	E9PZP8_MOUSE	E9PZP8	533 kDa	0.88621	0	1.1279	4.926	1.9393	1.8688	2.1538	3.6678		2.5811	2.6762	2.6975	1.8845	0	1.8047	0	0								1	0	1	2	1	1	1	2		2	2	2	1	0	1	0	0
Protein Inpp5a	Q3TZT4_MOUSE	Q3TZT4	49 kDa	0.88621	0	1.1279	2.463	4.8482	0.93442	0	0		2.5811	0.89206	0.89917	3.7689	2.8692	0.90234	0.96447	0.98753								1	0	1	1	2	1	0	0		2	1	1	1	2	1	1	1
Protein jagunal homolog 1	JAGN1_MOUSE	Q5XKN4	21 kDa	0	0	0	0	0	0	0	0		0	0	0	0	0	1.8047	0	0								0	0	0	0	0	0	0	0		0	0	0	0	0	2	0	0
Protein kinase C	Q4VA93_MOUSE	Q4VA93	77 kDa	10.635	18.047	19.174	6.1575	24.241	16.82	11.846	9.7808		20.649	7.1364	13.488	16.96	13.39	10.828	9.6447	15.8								3	2	3	1	3	3	2	1		4	2	3	3	3	3	2	3
Protein kinase C and casein kinase substrate in neurons protein 1	PACN1_MOUSE	Q61644	51 kDa	0	0	0	0	0	0	0	0		0	4.4603	0.89917	0	0	3.6093	0	0								0	0	0	0	0	0	0	0		0	3	1	0	0	2	0	0
Protein kinase C beta type	KPCB_MOUSE	P68404	77 kDa	19.497	13.536	20.301	23.399	27.15	25.229	23.692	14.671		26.672	15.165	18.883	22.614	23.91	24.363	14.467	13.825								5	3	5	6	10	8	7	3		9	6	7	7	6	8	4	4
Protein kinase C epsilon type	KPCE_MOUSE	P16054	84 kDa	1.7724	3.0079	0	1.2315	3.8785	0	1.0769	0		4.3019	0	0	0	1.9128	0	0	1.9751								1	1	0	1	1	0	1	0		2	0	0	0	1	0	0	1
Protein kinase C gamma type	KPCG_MOUSE	P63318	78 kDa	27.472	28.575	36.091	30.788	40.724	30.836	37.691	25.675		38.717	41.927	46.757	40.516	52.603	38.8	42.437	55.301								9	7	9	8	12	10	11	8		9	11	14	14	12	13	14	12
Protein kinase C-binding protein NELL2	NELL2_MOUSE	Q61220	91 kDa	0	0	0	2.463	0	0	0	0		0	0	0	0	0	0	0	0								0	0	0	2	0	0	0	0		0	0	0	0	0	0	0	0
Protein Krt78	E9Q0F0_MOUSE	E9Q0F0	112 kDa	0	0	3.3836	3.6945	4.8482	7.4754	1.0769	4.8904		2.5811	4.4603	6.2942	2.8267	1.9128	0.90234	0.96447	1.9751								0	0	1	1	1	1	1	2		1	2	2	1	1	1	1	1
Protein lunapark	LNP_MOUSE	Q7TQ95	48 kDa	2.6586	0	0	0	1.9393	1.8688	2.1538	0		0	1.7841	0	2.8267	0	1.8047	0	1.9751								2	0	0	0	1	1	1	0		0	1	0	2	0	1	0	1
Protein NipSnap homolog 1	NIPS1_MOUSE	O55125	33 kDa	0	0	4.5114	1.2315	0.96963	0.93442	1.0769	0		3.4415	0.89206	1.7983	4.7112	2.8692	3.6093	3.8579	0								0	0	2	1	1	1	1	0		2	1	2	3	2	2	2	0
Protein NipSnap homolog 2	NIPS2_MOUSE	O55126 (+1)	33 kDa	4.431	3.0079	10.151	3.6945	4.8482	2.8033	3.2307	3.6678		6.0226	2.6762	8.0926	10.365	3.8256	8.121	8.6803	3.9501								3	1	4	2	2	1	2	1		2	2	3	4	1	3	3	1
Protein O-linked-mannose beta-1,4-N-acetylglucosaminyltransferase 2	PMGT2_MOUSE	Q8BW41	69 kDa	2.6586	6.0158	3.3836	0	0.96963	0	3.2307	0		0	0	0.89917	0.94224	0	0.90234	0.96447	1.9751								1	2	2	0	1	0	2	0		0	0	1	1	0	1	1	1
Protein Pappa2	E9PZ87_MOUSE	E9PZ87	199 kDa	0	0	0	0	0	0	3.2307	0		0	0	0	0	0	0	0	0								0	0	0	0	0	0	3	0		0	0	0	0	0	0	0	0
Protein Pgbd5	G3UX58_MOUSE	G3UX58	49 kDa	1.7724	1.504	0	0	1.9393	2.8033	0	2.4452		0	0.89206	0	1.8845	0.95641	0	0	0								2	1	0	0	1	1	0	1		0	1	0	1	1	0	0	0
Protein phosphatase 1H	PPM1H_MOUSE	Q3UYC0	56 kDa	0	0	0	0	0	0	0	0		0.86037	0	0.89917	0.94224	3.8256	0	0.96447	0								0	0	0	0	0	0	0	0		1	0	1	1	2	0	1	0
Protein piccolo	PCLO_MOUSE	Q9QYX7	551 kDa	0	1.504	0	0	0	1.8688	2.1538	0		0	0	0	0	0	0.90234	0	0								0	1	0	0	0	2	1	0		0	0	0	0	0	1	0	0
Protein Pigg	D3Z4I0_MOUSE	D3Z4I0	108 kDa	3.5448	0	2.2557	3.6945	0.96963	0	0	3.6678		0	0.89206	0.89917	1.8845	0	0	0	0								3	0	1	2	1	0	0	2		0	1	1	1	0	0	0	0
Protein prune homolog 2	PRUN2_MOUSE	Q52KR3	340 kDa	1.7724	3.0079	0	0	0	1.8688	1.0769	1.2226		4.3019	0.89206	0	0	3.8256	0.90234	2.8934	1.9751								1	1	0	0	0	1	1	1		2	1	0	0	2	1	2	1
Protein Rap1gds1	E9Q912_MOUSE	E9Q912 (+1)	66 kDa	0	0	0	0	0.96963	0.93442	0	0		0	0	0	0	3.8256	0	1.9289	1.9751								0	0	0	0	1	1	0	0		0	0	0	0	2	0	1	1
Protein Slc28a1	E9PXX9_MOUSE	E9PXX9	71 kDa	0	0	0	0	0	0	0	2.4452		0	0	0	0	0	0	0	0								0	0	0	0	0	0	0	2		0	0	0	0	0	0	0	0
Protein Slc8a2	Q8K596_MOUSE	Q8K596	101 kDa	4.431	3.0079	2.2557	4.926	0	1.8688	7.5383	0		2.5811	1.7841	1.7983	0.94224	1.9128	4.5117	3.8579	1.9751								2	1	1	2	0	1	3	0		2	1	1	1	1	2	2	1
Protein Sptbn2	Q68FG2_MOUSE	Q68FG2	271 kDa	14.179	9.0237	16.918	8.6205	10.666	13.082	4.3076	8.5582		12.045	17.841	11.689	13.191	9.5641	5.414	5.7868	4.9376								7	1	4	4	2	6	2	4		5	7	6	6	5	3	5	3
Protein stum homolog	STUM_MOUSE	Q0VBF8	15 kDa	1.7724	3.0079	0	0	2.9089	0	2.1538	2.4452		1.7207	1.7841	3.5967	1.8845	2.8692	1.8047	0	3.9501								1	1	0	0	2	0	1	1		1	1	1	1	1	1	0	1
Protein THEM6	THEM6_MOUSE	Q80ZW2	24 kDa	0	0	0	0	3.8785	1.8688	0	0		0	1.7841	1.7983	0	0	0	0	0								0	0	0	0	3	1	0	0		0	2	1	0	0	0	0	0
Protein Tmed7	D3YZZ5_MOUSE	D3YZZ5	25 kDa	3.5448	0	0	0	3.8785	0	2.1538	0		0	0.89206	0.89917	0	0	0	0	0								3	0	0	0	3	0	1	0		0	1	1	0	0	0	0	0
Protein tyrosine phosphatase receptor type N	A6MDD2_MOUSE	A6MDD2 (+1)	106 kDa	1.7724	0	2.2557	0	1.9393	2.8033	2.1538	0		0	0	0	0	0	0	0.96447	0								1	0	1	0	1	2	1	0		0	0	0	0	0	0	1	0
Protein Zfp429	Q7M6Y0_MOUSE	Q7M6Y0	57 kDa	0	0	0	0	0	0	0	2.4452		0	0.89206	0.89917	0	0	0	0	0.98753								0	0	0	0	0	0	0	2		0	1	1	0	0	0	0	1
Protein-arginine deiminase type-2	PADI2_MOUSE	Q08642	76 kDa	3.5448	10.528	2.2557	1.2315	3.8785	8.4098	4.3076	1.2226		6.0226	2.6762	1.7983	10.365	4.7821	5.414	1.9289	4.9376								2	4	1	1	2	6	2	1		4	2	1	6	3	4	2	3
Protocadherin Fat 3	FAT3_MOUSE	Q8BNA6	502 kDa	0	0	0	0	0	0	2.1538	1.2226		0	0	0	0	0.95641	0.90234	0	0								0	0	0	0	0	0	2	1		0	0	0	0	1	1	0	0
Proton myo-inositol cotransporter	MYCT_MOUSE	Q3UHK1	69 kDa	5.3173	6.0158	3.3836	2.463	6.7874	2.8033	3.2307	2.4452		3.4415	3.5682	3.5967	3.7689	2.8692	2.707	3.8579	0.98753								2	1	1	2	3	2	2	1		1	1	1	1	2	1	2	1
Putative adenosylhomocysteinase 3	SAHH3_MOUSE	Q68FL4	67 kDa	0	0	1.1279	0	1.9393	1.8688	0	0		2.5811	0.89206	3.5967	0	0	3.6093	0	0								0	0	1	0	1	1	0	0		1	1	2	0	0	2	0	0
Putative ATP-dependent RNA helicase DHX30	DHX30_MOUSE	Q99PU8	137 kDa	4.431	4.5119	0	0	0	0	0	1.2226		0	2.6762	1.7983	0.94224	0.95641	1.8047	3.8579	2.9626								3	1	0	0	0	0	0	1		0	2	1	1	1	2	2	2
Putative pre-mRNA-splicing factor ATP-dependent RNA helicase DHX15	DHX15_MOUSE	O35286	91 kDa	0.88621	0	0	0	0	0.93442	0	0		1.7207	2.6762	1.7983	2.8267	0	1.8047	1.9289	0.98753								1	0	0	0	0	1	0	0		1	1	1	1	0	1	2	1
Putative RNA-binding protein Luc7-like 2	LC7L2_MOUSE	Q7TNC4	47 kDa	2.6586	4.5119	1.1279	1.2315	0	0.93442	1.0769	0		1.7207	4.4603	5.395	0.94224	0.95641	1.8047	1.9289	2.9626								2	2	1	1	0	1	1	0		2	2	2	1	1	1	1	2
Putative tyrosine-protein phosphatase auxilin	AUXI_MOUSE	Q80TZ3	102 kDa	1.7724	0	2.2557	0	0	1.8688	0	0		0	0	0.89917	0.94224	0	1.8047	0	3.9501								1	0	1	0	0	1	0	0		0	0	1	1	0	1	0	2
Pyruvate kinase PKM	KPYM_MOUSE	P52480	58 kDa	34.562	30.079	40.603	18.473	24.241	37.377	38.768	31.788		35.275	38.358	24.278	11.307	23.91	33.386	36.65	35.551								14	7	11	8	9	15	12	9		14	16	11	5	7	14	14	18
Rab GDP dissociation inhibitor alpha	GDIA_MOUSE	P50396	51 kDa	1.7724	4.5119	1.1279	1.2315	0	4.6721	1.0769	1.2226		0	0	0	0	1.9128	1.8047	0	0								1	2	1	1	0	3	1	1		0	0	0	0	1	1	0	0
RAB14 protein	Q50HX2_MOUSE	Q50HX2	24 kDa	10.635	13.536	12.406	6.1575	10.666	6.541	10.769	12.226		5.1622	13.381	7.1934	11.307	15.303	13.535	12.538	17.775								6	4	5	3	4	3	4	5		4	7	4	5	6	8	4	8
Rab5B	Q0PD56_MOUSE	Q0PD56	25 kDa	0.88621	1.504	3.3836	2.463	0.96963	0.93442	1.0769	0		0	0	0	0	0	4.5117	2.8934	0								1	1	1	1	1	1	1	0		0	0	0	0	0	2	1	0
RAB6, member RAS oncogene family, isoform CRA_c	Q3U4W5_MOUSE	Q3U4W5	24 kDa	5.3173	4.5119	3.3836	0	3.8785	2.8033	0	0		3.4415	1.7841	3.5967	2.8267	0.95641	3.6093	3.8579	2.9626								2	2	2	0	1	1	0	0		1	1	2	2	1	1	2	2
Radixin	RADI_MOUSE	P26043	69 kDa	12.407	0	0	8.6205	11.636	6.541	6.4614	9.7808		10.324	8.9206	2.6975	0	16.259	16.242	5.7868	6.9127								1	0	0	1	1	1	0	1		2	1	0	0	1	1	0	0
Ran-binding protein 10	RBP10_MOUSE	Q6VN19	67 kDa	0	4.5119	2.2557	0	1.9393	0	0	1.2226		1.7207	1.7841	1.7983	0	0.95641	1.8047	0	0.98753								0	2	1	0	1	0	0	1		1	1	1	0	1	1	0	1
Ran-binding protein 9	RANB9_MOUSE	P69566	71 kDa	1.7724	0	2.2557	2.463	1.9393	0.93442	2.1538	2.4452		1.7207	1.7841	1.7983	3.7689	1.9128	3.6093	1.9289	1.9751								2	0	1	1	1	1	2	1		1	1	1	2	1	2	1	1
Rap1A-retro1	C5H0E8_MOUSE	C5H0E8	21 kDa	2.6586	6.0158	5.6393	6.1575	12.605	8.4098	4.3076	3.6678		8.6037	3.5682	10.79	2.8267	9.5641	9.0234	11.574	8.8877								3	3	3	3	6	4	3	2		4	3	7	2	5	5	6	5
RasGAP-activating-like protein 1	RASL1_MOUSE	Q9Z268	89 kDa	32.79	39.103	25.941	29.556	17.453	18.688	16.153	42.791		34.415	15.165	26.076	26.383	39.213	31.582	28.934	31.601								13	10	10	10	9	7	5	11		15	8	11	12	12	11	11	13
RAS-related C3 botulinum substrate 1, isoform CRA_a	Q3TLP8_MOUSE	Q3TLP8	23 kDa	22.155	22.559	33.836	24.63	42.664	28.967	25.846	35.455		32.694	24.085	31.471	27.325	35.387	27.07	25.076	32.588								6	4	4	5	7	6	5	6		8	7	5	6	8	7	5	6
Ras-related protein M-Ras	RASM_MOUSE	O08989	24 kDa	0.88621	1.504	0	2.463	0	0	1.0769	1.2226		0	0	0	1.8845	3.8256	0	0.96447	0								1	1	0	1	0	0	1	1		0	0	0	1	2	0	1	0
Ras-related protein Rab-11B	RB11B_MOUSE	P46638	24 kDa	6.2035	6.0158	4.5114	2.463	0.96963	0	0	1.2226		0.86037	3.5682	7.1934	2.8267	3.8256	4.5117	0.96447	0								4	1	2	1	1	0	0	1		1	2	4	1	2	2	1	0
Ras-related protein Rab-18	RAB18_MOUSE	P35293	23 kDa	0	0	0	2.463	1.9393	0	2.1538	0		5.1622	1.7841	1.7983	0	2.8692	3.6093	0	0								0	0	0	2	1	0	1	0		3	2	1	0	1	2	0	0
Ras-related protein Rab-1A	Q5SW87_MOUSE	Q5SW87	15 kDa	7.0897	0	0	7.389	4.8482	4.6721	7.5383	3.6678		6.883	5.3523	5.395	0	6.6949	6.3164	0	0								1	0	0	2	2	1	1	1		2	1	1	0	1	1	0	0
Ras-related protein Rab-1B	RAB1B_MOUSE	Q9D1G1	22 kDa	0	0	0	6.1575	5.8178	2.8033	5.3845	2.4452		5.1622	7.1364	0	9.4224	0	7.2187	0	2.9626								0	0	0	1	1	1	1	1		0	2	0	0	0	1	0	1
Ras-related protein Rab-2A	RAB2A_MOUSE	P53994	24 kDa	2.6586	6.0158	5.6393	4.926	4.8482	4.6721	7.5383	4.8904		8.6037	7.1364	3.5967	4.7112	2.8692	10.828	4.8224	5.9252								2	2	3	3	4	3	3	2		4	3	2	3	2	4	3	3
Ras-related protein Rab-3A	RAB3A_MOUSE	P63011	25 kDa	8.8621	7.5198	3.3836	3.6945	4.8482	7.4754	10.769	0		6.883	2.6762	2.6975	1.8845	5.7385	7.2187	1.9289	3.9501								4	2	3	1	1	3	4	0		2	2	1	1	2	2	2	3
Ras-related protein Rab-5A	RAB5A_MOUSE	Q9CQD1	24 kDa	1.7724	0	4.5114	1.2315	0	0	2.1538	2.4452		2.5811	1.7841	3.5967	0	3.8256	4.5117	1.9289	2.9626								1	0	2	1	0	0	2	1		1	1	1	0	2	2	1	2
Ras-related protein Rab-5C	RAB5C_MOUSE	P35278	23 kDa	1.7724	6.0158	4.5114	0	1.9393	2.8033	3.2307	4.8904		6.883	3.5682	6.2942	0	8.6077	6.3164	3.8579	5.9252								2	1	1	0	1	2	2	1		3	2	2	0	3	3	2	1
Ras-related protein Rab-8A	RAB8A_MOUSE	P55258	24 kDa	8.8621	3.0079	5.6393	6.1575	7.757	1.8688	4.3076	0		6.0226	8.0285	8.0926	11.307	5.7385	9.9257	5.7868	2.9626								2	1	1	2	2	1	1	0		2	3	3	2	1	3	2	1
Ras-related protein Rab-8B	RAB8B_MOUSE	P61028	24 kDa	0	0	0	0	0	0	6.4614	0		6.0226	6.2444	7.1934	11.307	0	0	0	5.9252								0	0	0	0	0	0	1	0		1	2	1	1	0	0	0	2
Ras-related protein Ral-A	RALA_MOUSE	P63321	24 kDa	5.3173	3.0079	6.7671	4.926	8.7267	6.541	5.3845	1.2226		3.4415	1.7841	3.5967	5.6534	4.7821	12.633	1.9289	2.9626								3	1	3	3	3	2	3	1		3	1	1	3	4	5	1	2
Ras-related protein Rap-2a	RAP2A_MOUSE	Q80ZJ1	21 kDa	0	0	0	0	1.9393	1.8688	0	0		0	1.7841	1.7983	0	0.95641	4.5117	0	0.98753								0	0	0	0	1	1	0	0		0	1	1	0	1	3	0	1
Ras-specific guanine nucleotide-releasing factor 1	RGRF1_MOUSE	P27671	144 kDa	0	0	2.2557	0	0	0	0	0		0	0	0	0	0.95641	0	0	0								0	0	2	0	0	0	0	0		0	0	0	0	1	0	0	0
Receptor expression-enhancing protein	Q5QGU0_MOUSE	Q5QGU0	21 kDa	5.3173	6.0158	3.3836	4.926	7.757	0	2.1538	7.3356		1.7207	3.5682	6.2942	5.6534	0.95641	6.3164	4.8224	3.9501								3	2	1	2	3	0	1	2		1	2	4	2	1	3	3	2
Receptor expression-enhancing protein 2	REEP2_MOUSE	Q8VCD6	28 kDa	2.6586	6.0158	3.3836	1.2315	1.9393	0.93442	0	1.2226		2.5811	1.7841	1.7983	1.8845	3.8256	0	1.9289	3.9501								2	1	2	1	1	1	0	1		1	1	1	1	1	0	1	1
Receptor-type tyrosine-protein phosphatase delta	PTPRD_MOUSE	Q64487	214 kDa	1.7724	1.504	0	0	0	0.93442	1.0769	0		0	0	0	0.94224	0	0	0	0								2	1	0	0	0	1	1	0		0	0	0	1	0	0	0	0
Receptor-type tyrosine-protein phosphatase N2	PTPR2_MOUSE	P80560	111 kDa	4.431	3.0079	6.7671	4.926	6.7874	3.7377	4.3076	0		1.7207	2.6762	3.5967	1.8845	0.95641	0.90234	4.8224	0.98753								2	1	3	2	3	3	2	0		2	2	2	1	1	1	3	1
Receptor-type tyrosine-protein phosphatase zeta	PRPTZ_MOUSE	B9EKR1	254 kDa	0	3.0079	1.1279	0	2.9089	0	0	0		0	0	3.5967	0	0.95641	0	0.96447	0								0	1	1	0	2	0	0	0		0	0	1	0	1	0	1	0
Redox-regulatory protein FAM213A	F213A_MOUSE	Q9CYH2	24 kDa	3.5448	1.504	1.1279	2.463	13.575	7.4754	3.2307	2.4452		0.86037	5.3523	2.6975	1.8845	3.8256	3.6093	0	2.9626								2	1	1	1	7	4	1	1		1	4	2	2	2	2	0	2
Regulator of nonsense transcripts 1	RENT1_MOUSE	Q9EPU0	124 kDa	3.5448	3.0079	0	2.463	0	0.93442	1.0769	2.4452		0	3.5682	0	0	0	0	1.9289	0								2	1	0	1	0	1	1	2		0	3	0	0	0	0	1	0
Renin receptor	RENR_MOUSE	Q9CYN9	39 kDa	4.431	0	2.2557	2.463	9.6963	5.6065	4.3076	2.4452		5.1622	3.5682	5.395	3.7689	4.7821	7.2187	2.8934	4.9376								2	0	1	2	2	1	1	1		1	1	2	1	1	1	1	2
Reticulon-1	RTN1_MOUSE	Q8K0T0	84 kDa	24.814	45.119	23.685	19.704	31.998	24.295	22.615	31.788		35.275	39.25	28.774	36.747	34.431	35.191	24.112	36.538								4	4	5	3	3	4	4	4		4	5	4	5	4	5	5	5
Reticulon-3	RTN3_MOUSE	Q9ES97	104 kDa	25.7	34.591	21.429	23.399	25.21	14.951	20.461	29.342		28.392	28.546	17.084	16.96	20.085	27.07	17.361	24.688								1	2	1	2	2	1	2	1		3	2	2	1	1	2	3	3
Reticulon-4	RTN4_MOUSE	Q99P72	127 kDa	16.838	6.0158	18.046	13.547	18.423	16.82	16.153	7.3356		21.509	18.733	13.488	15.076	12.433	19.851	25.076	29.626								3	3	4	4	4	3	5	1		4	3	3	2	3	5	4	4
Retinol dehydrogenase 11	RDH11_MOUSE	Q9QYF1	35 kDa	1.7724	7.5198	9.0228	2.463	0.96963	0.93442	2.1538	3.6678		3.4415	8.0285	4.4959	4.7112	8.6077	0	5.7868	1.9751								1	3	2	1	1	1	1	2		2	5	3	3	4	0	3	1
Rho GDP-dissociation inhibitor 1	GDIR1_MOUSE	Q99PT1	23 kDa	2.6586	3.0079	0	0	1.9393	1.8688	0	0		0	0	1.7983	0	0	1.8047	0	0								2	1	0	0	1	1	0	0		0	0	1	0	0	1	0	0
Rho GTPase-activating protein 1	RHG01_MOUSE	Q5FWK3	50 kDa	2.6586	3.0079	2.2557	7.389	2.9089	6.541	1.0769	2.4452		4.3019	0.89206	4.4959	6.5956	8.6077	4.5117	0	1.9751								2	1	1	3	3	4	1	2		4	1	3	3	3	3	0	1
Ribonuclease UK114	UK114_MOUSE	P52760	14 kDa	2.6586	0	0	2.463	1.9393	2.8033	2.1538	1.2226		0	0.89206	0	0	0	0	0	0								2	0	0	1	1	2	1	1		0	1	0	0	0	0	0	0
Ribophorin	Q61833_MOUSE	Q61833 (+1)	66 kDa	7.9759	3.0079	5.6393	8.6205	1.9393	7.4754	10.769	1.2226		4.3019	8.0285	4.4959	2.8267	1.9128	3.6093	3.8579	3.9501								5	2	4	4	1	3	5	1		4	4	3	2	1	2	2	2
Ribosomal protein	Q3U561_MOUSE	Q3U561	25 kDa	7.9759	9.0237	2.2557	9.852	0.96963	3.7377	9.6921	3.6678		11.185	11.597	14.387	4.7112	7.6513	4.5117	9.6447	8.8877								5	2	1	3	1	3	6	3		5	6	6	4	4	3	4	5
Ribosomal protein L15	Q3U7D2_MOUSE	Q3U7D2	24 kDa	1.7724	1.504	2.2557	2.463	1.9393	0	2.1538	0		4.3019	11.597	14.387	2.8267	3.8256	7.2187	1.9289	2.9626								1	1	2	1	1	0	1	0		2	4	4	2	2	5	1	2
Ribosomal protein L28	Q5M9N5_MOUSE	Q5M9N5	16 kDa	1.7724	4.5119	4.5114	18.473	0.96963	1.8688	1.0769	3.6678		4.3019	6.2444	6.2942	11.307	1.9128	4.5117	7.7158	7.9002								1	2	2	4	1	1	1	2		4	5	4	3	1	3	4	5
Ribosomal protein L32	Q5PR09_MOUSE	Q5PR09	16 kDa	0.88621	3.0079	1.1279	0	3.8785	1.8688	2.1538	3.6678		0.86037	3.5682	7.1934	2.8267	2.8692	2.707	7.7158	9.8753								1	2	1	0	3	1	1	2		1	3	5	1	3	2	5	6
Ribosomal protein L7A	Q6P1A9_MOUSE	Q6P1A9	30 kDa	16.838	10.528	12.406	28.325	1.9393	1.8688	9.6921	14.671		17.207	10.705	12.588	24.498	20.085	20.754	25.076	25.676								6	4	7	8	1	2	5	6		7	6	5	9	8	12	8	10
Ribosomal protein S14	O70569_MOUSE	O70569	16 kDa	6.2035	7.5198	3.3836	0	2.9089	1.8688	5.3845	0		1.7207	7.1364	3.5967	3.7689	1.9128	5.414	6.7513	3.9501								2	2	2	0	2	1	2	0		1	4	2	1	1	2	2	2
Ribosomal protein S23	Q497E1_MOUSE	Q497E1	16 kDa	0	0	2.2557	2.463	3.8785	3.7377	2.1538	3.6678		4.3019	5.3523	4.4959	3.7689	2.8692	0.90234	0.96447	0								0	0	1	2	2	1	1	2		3	3	2	2	2	1	1	0
Ribosomal RNA processing protein 36 homolog	RRP36_MOUSE	Q3UFY0	29 kDa	0	0	1.1279	0	0	0	1.0769	0		2.5811	0	0	0	0	0	0	0								0	0	1	0	0	0	1	0		2	0	0	0	0	0	0	0
Rpl30 protein	Q5PR15_MOUSE	Q5PR15	13 kDa	4.431	0	3.3836	4.926	0	0	0	1.2226		1.7207	2.6762	1.7983	0.94224	0	0	2.8934	3.9501								2	0	1	2	0	0	0	1		1	1	1	1	0	0	2	1
Rpl37a protein	Q5M9N6_MOUSE	Q5M9N6	9 kDa	2.6586	3.0079	0	3.6945	1.9393	1.8688	3.2307	1.2226		4.3019	3.5682	2.6975	8.4801	0	3.6093	8.6803	5.9252								2	1	0	2	1	1	2	1		2	2	1	3	0	2	4	2
Rps16 protein	Q5CZY9_MOUSE	Q5CZY9	19 kDa	4.431	9.0237	3.3836	2.463	6.7874	1.8688	1.0769	15.894		6.0226	7.1364	10.79	5.6534	6.6949	13.535	8.6803	9.8753								3	3	2	1	4	1	1	5		5	2	6	4	5	7	4	5
RRP12-like protein	RRP12_MOUSE	Q6P5B0	143 kDa	1.7724	0	0	1.2315	0	0	0	0		2.5811	0	0	0	0	0	0	0								1	0	0	1	0	0	0	0		3	0	0	0	0	0	0	0
RUN domain-containing protein 3A	RUN3A_MOUSE	O08576	50 kDa	0	1.504	0	0	3.8785	2.8033	1.0769	2.4452		0	0	0	0	1.9128	0	0	1.9751								0	1	0	0	2	2	1	1		0	0	0	0	2	0	0	1
RUS1 family protein C16orf58 homolog	RUS1_MOUSE	Q91W34	50 kDa	1.7724	0	0	0	0.96963	0	0	0		2.5811	0	0	1.8845	0	0	0	0								1	0	0	0	1	0	0	0		2	0	0	1	0	0	0	0
RuvB-like 1	RUVB1_MOUSE	P60122	50 kDa	1.7724	0	2.2557	6.1575	1.9393	1.8688	0	2.4452		2.5811	3.5682	0	5.6534	0.95641	5.414	0	1.9751								1	0	2	3	2	1	0	1		2	2	0	2	1	3	0	1
RuvB-like 2	RUVB2_MOUSE	Q9WTM5	51 kDa	2.6586	4.5119	2.2557	1.2315	1.9393	0	0	0		0	0	2.6975	0.94224	0	1.8047	0	0								1	1	2	1	2	0	0	0		0	0	2	1	0	2	0	0
Ryanodine receptor 2	RYR2_MOUSE	E9Q401	565 kDa	107.23	79.71	67.671	97.289	70.783	77.557	85.075	68.465		62.807	79.393	70.136	75.379	60.254	52.336	75.229	55.301								59	26	32	40	29	40	33	25		30	43	38	37	26	29	37	28
Saccharopine dehydrogenase-like oxidoreductase	SCPDL_MOUSE	Q8R127	47 kDa	4.431	1.504	2.2557	2.463	0.96963	2.8033	3.2307	3.6678		4.3019	2.6762	2.6975	3.7689	2.8692	5.414	3.8579	3.9501								4	1	1	1	1	1	2	2		2	2	1	2	2	3	3	2
Sarcoplasmic/endoplasmic reticulum calcium ATPase 2	AT2A2_MOUSE	O55143	115 kDa	135.59	127.84	160.16	193.35	166.78	159.79	166.92	149.16		125.61	160.57	131.28	176.2	110.94	126.33	115.74	124.43								27	20	26	33	27	30	26	27		30	31	30	34	27	28	27	27
Sarcoplasmic/endoplasmic reticulum calcium ATPase 3	AT2A3_MOUSE	Q64518	114 kDa	0	15.04	27.068	0	12.605	17.754	0	0		12.906	0	18.883	0	19.128	0	0	0								0	0	1	0	0	1	0	0		2	0	2	0	2	0	0	0
Secretory carrier-associated membrane protein 1	SCAM1_MOUSE	Q8K021	38 kDa	1.7724	0	1.1279	0	0	0	3.2307	9.7808		4.3019	7.1364	1.7983	3.7689	3.8256	1.8047	3.8579	7.9002								1	0	1	0	0	0	2	2		2	2	2	2	1	1	1	2
Secretory carrier-associated membrane protein 5	SCAM5_MOUSE	Q9JKD3	26 kDa	11.521	25.567	30.452	18.473	13.575	12.147	16.153	30.565		20.649	16.949	16.185	39.574	19.128	23.461	29.899	15.8								1	1	1	1	1	1	1	1		2	1	1	2	2	1	1	1
Seizure 6-like protein	SE6L1_MOUSE	Q6P1D5	105 kDa	1.7724	1.504	0	4.926	4.8482	2.8033	4.3076	0		2.5811	3.5682	1.7983	2.8267	0.95641	1.8047	2.8934	1.9751								1	1	0	2	3	2	2	0		2	3	2	2	1	1	2	1
Seizure 6-like protein 2	SE6L2_MOUSE	Q4V9Z5	98 kDa	5.3173	4.5119	2.2557	4.926	4.8482	4.6721	4.3076	3.6678		6.0226	3.5682	1.7983	1.8845	2.8692	9.0234	1.9289	3.9501								3	2	2	2	2	2	2	2		3	2	1	1	2	3	1	3
Semaphorin-7A	SEM7A_MOUSE	Q9QUR8	75 kDa	0	0	1.1279	0	0	1.8688	1.0769	0		0	0	3.5967	0.94224	1.9128	1.8047	0	0.98753								0	0	1	0	0	1	1	0		0	0	2	1	1	1	0	1
Sentrin-specific protease 6	SENP6_MOUSE	Q6P7W0	127 kDa	0	0	0	0	0	0.93442	0	0		0	1.7841	0	0	0	0	0	0								0	0	0	0	0	1	0	0		0	2	0	0	0	0	0	0
Septin-11	SEP11_MOUSE	Q8C1B7	50 kDa	4.431	1.504	3.3836	0	1.9393	2.8033	1.0769	1.2226		0	1.7841	0	0	2.8692	3.6093	0.96447	1.9751								2	1	2	0	1	2	1	1		0	1	0	0	1	1	1	1
Septin-5	SEPT5_MOUSE	Q9Z2Q6	43 kDa	0	3.0079	3.3836	0	0	0	0	0		0	0	0	0	0.95641	1.8047	0	2.9626								0	1	2	0	0	0	0	0		0	0	0	0	1	1	0	1
Septin-7	SEPT7_MOUSE	O55131	51 kDa	2.6586	0	0	1.2315	1.9393	0.93442	1.0769	1.2226		3.4415	3.5682	0.89917	1.8845	3.8256	3.6093	0	0								2	0	0	1	2	1	1	1		3	2	1	2	3	3	0	0
Serine incorporator 1	SERC1_MOUSE	Q9QZI8	51 kDa	0.88621	3.0079	0	6.1575	1.9393	4.6721	1.0769	4.8904		3.4415	1.7841	0.89917	2.8267	0.95641	0	0.96447	0.98753								1	1	0	1	1	1	1	2		1	1	1	1	1	0	1	1
Serine/threonine-protein kinase MRCK alpha	MRCKA_MOUSE	Q3UU96	196 kDa	0	0	0	2.463	0	0	0	2.4452		1.7207	0	1.7983	1.8845	2.8692	0	0	0								0	0	0	1	0	0	0	1		1	0	1	1	2	0	0	0
Serine/threonine-protein kinase mTOR	MTOR_MOUSE	Q9JLN9	289 kDa	0	0	1.1279	1.2315	0	0	1.0769	0		1.7207	0.89206	0	0.94224	0.95641	2.707	0	0								0	0	1	1	0	0	1	0		2	1	0	1	1	2	0	0
Serine/threonine-protein kinase TAO1	TAOK1_MOUSE	Q5F2E8	116 kDa	0.88621	0	2.2557	0	2.9089	6.541	1.0769	0		8.6037	2.6762	8.0926	2.8267	0	3.6093	0	0								1	0	1	0	2	4	1	0		5	2	4	1	0	3	0	0
Serine/threonine-protein phosphatase 2A 55 kDa regulatory subunit B	Q9CWU3_MOUSE	Q9CWU3	43 kDa	1.7724	0	2.2557	0	0	0	2.1538	0		0.86037	0	1.7983	0	1.9128	0	0.96447	2.9626								1	0	1	0	0	0	2	0		1	0	1	0	1	0	1	2
Serine/threonine-protein phosphatase 2A 65 kDa regulatory subunit A alpha isoform	2AAA_MOUSE	Q76MZ3	65 kDa	0	0	3.3836	1.2315	0	0	2.1538	2.4452		6.883	1.7841	0.89917	5.6534	1.9128	0	6.7513	2.9626								0	0	2	1	0	0	2	2		3	2	1	4	2	0	5	3
Serine/threonine-protein phosphatase 2B catalytic subunit alpha isoform	PP2BA_MOUSE	P63328	59 kDa	0	0	0	0	0.96963	0	0	0		0	1.7841	0.89917	0.94224	0.95641	2.707	0	1.9751								0	0	0	0	1	0	0	0		0	1	1	1	1	2	0	1
Serum albumin	ALBU_MOUSE	P07724	69 kDa	8.8621	7.5198	3.3836	0	7.757	3.7377	5.3845	4.8904		2.5811	1.7841	1.7983	1.8845	0.95641	0	4.8224	0								4	3	1	0	3	1	3	1		2	1	1	1	0	0	3	0
Sgpl1 protein	Q4FK38_MOUSE	Q4FK38 (+1)	64 kDa	0.88621	0	1.1279	3.6945	0	0.93442	0	0		0.86037	0	0	0	0	2.707	0	0								1	0	1	3	0	1	0	0		1	0	0	0	0	2	0	0
SH3 domain-binding glutamic acid-rich-like protein 3	SH3L3_MOUSE	Q91VW3	10 kDa	1.7724	3.0079	3.3836	0	1.9393	1.8688	0	2.4452		1.7207	0	0	0.94224	0	1.8047	1.9289	0								1	1	2	0	1	1	0	1		1	0	0	1	0	1	1	0
SID1 transmembrane family member 1	SIDT1_MOUSE	Q6AXF6	94 kDa	0.88621	0	0	3.6945	0.96963	0	3.2307	1.2226		2.5811	1.7841	0	6.5956	0	0.90234	0	1.9751								1	0	0	2	1	0	1	1		2	1	0	2	0	1	0	1
Signal peptidase complex subunit 3	SPCS3_MOUSE	Q9D365	20 kDa	1.7724	0	2.2557	0	2.9089	0.93442	2.1538	1.2226		1.7207	0.89206	1.7983	0.94224	1.9128	0	1.9289	1.9751								1	0	1	0	2	1	1	1		1	1	1	1	1	0	1	1
Signal recognition particle receptor subunit beta	SRPRB_MOUSE	P47758	30 kDa	0	4.5119	1.1279	0	0	0.93442	2.1538	3.6678		1.7207	0	1.7983	3.7689	0	0.90234	0	0								0	2	1	0	0	1	1	2		2	0	1	3	0	1	0	0
Signal recognition particle subunit SRP68	SRP68_MOUSE	Q8BMA6	71 kDa	0	0	2.2557	0	2.9089	1.8688	1.0769	2.4452		1.7207	0.89206	1.7983	2.8267	0	0.90234	3.8579	0.98753								0	0	1	0	2	1	1	1		1	1	1	2	0	1	2	1
Signal-regulatory protein alpha	Q6P6I8_MOUSE	Q6P6I8	56 kDa	9.7483	9.0237	15.79	7.389	7.757	3.7377	5.3845	17.116		6.0226	6.2444	5.395	9.4224	12.433	7.2187	10.609	0.98753								6	2	5	2	3	3	3	3		3	3	2	4	4	4	5	1
Slc26a3 protein	Q8JZU8_MOUSE	Q8JZU8	33 kDa	0	0	0	2.463	0	0	0	0		0	0	0	0	0	0	0.96447	0								0	0	0	2	0	0	0	0		0	0	0	0	0	0	1	0
Small nuclear ribonucleoprotein-associated protein B	RSMB_MOUSE	P27048	24 kDa	1.7724	3.0079	2.2557	1.2315	2.9089	2.8033	2.1538	2.4452		2.5811	3.5682	4.4959	1.8845	0.95641	4.5117	1.9289	3.9501								1	1	2	1	2	2	2	1		1	3	2	1	1	3	1	3
Smooth muscle gamma-actin	Q61852_MOUSE	Q61852	43 kDa	77.1	0	117.3	113.3	76.601	80.36	0	105.14		61.947	72.256	86.321	88.57	68.862	88.429	0	54.314								1	0	1	2	2	2	0	0		1	2	1	1	1	2	0	1
Sn1-specific diacylglycerol lipase beta	DGLB_MOUSE	Q91WC9	74 kDa	0.88621	0	1.1279	0	0.96963	1.8688	0	0		1.7207	1.7841	0.89917	0	0	2.707	0	0								1	0	1	0	1	1	0	0		1	1	1	0	0	2	0	0
Sodium- and chloride-dependent GABA transporter 1	SC6A1_MOUSE	P31648	67 kDa	3.5448	3.0079	3.3836	0	1.9393	4.6721	5.3845	2.4452		1.7207	3.5682	5.395	2.8267	1.9128	3.6093	3.8579	2.9626								1	1	1	0	1	3	2	1		1	1	2	1	1	1	1	1
Sodium- and chloride-dependent GABA transporter 3	S6A11_MOUSE	P31650	70 kDa	4.431	13.536	5.6393	2.463	0.96963	0.93442	2.1538	2.4452		0.86037	1.7841	2.6975	3.7689	1.9128	1.8047	4.8224	4.9376								3	2	1	1	1	1	1	1		1	1	1	2	1	1	2	1
Sodium bicarbonate cotransporter member 10 variant NBCn2-C	E9NX85_MOUSE	E9NX85 (+1)	125 kDa	4.431	0	0	0	2.9089	2.8033	0	0		0.86037	1.7841	0.89917	0	0	0.90234	0.96447	0.98753								4	0	0	0	2	2	0	0		1	2	1	0	0	1	1	1
Sodium/hydrogen exchanger	Q8BTG0_MOUSE	Q8BTG0	78 kDa	0	3.0079	2.2557	1.2315	3.8785	0.93442	7.5383	6.113		1.7207	4.4603	0	3.7689	1.9128	4.5117	1.9289	0								0	1	1	1	1	1	3	2		1	2	0	1	1	2	1	0
Sodium/hydrogen exchanger 7	SL9A7_MOUSE	Q8BLV3	80 kDa	0	6.0158	2.2557	1.2315	1.9393	0	0	4.8904		3.4415	0	0	1.8845	1.9128	0	0	3.9501								0	1	1	1	1	0	0	1		1	0	0	2	1	0	0	2
Sodium/potassium-transporting ATPase subunit alpha-1	AT1A1_MOUSE	Q8VDN2	113 kDa	209.15	142.88	137.6	153.94	201.68	190.62	247.69	154.05		138.52	139.16	145.67	158.3	131.98	111.89	139.85	147.14								16	12	13	12	20	20	19	12		15	14	13	17	15	12	15	20
Sodium/potassium-transporting ATPase subunit alpha-2	AT1A2_MOUSE	Q6PIE5	112 kDa	223.32	147.39	146.62	163.79	218.17	220.52	271.38	191.95		134.22	165.92	138.47	157.35	113.81	108.28	153.35	127.39								20	16	18	13	26	21	16	20		15	22	17	18	12	14	20	17
Sodium/potassium-transporting ATPase subunit alpha-3	AT1A3_MOUSE	Q6PIC6	112 kDa	272.07	203.03	196.25	211.82	246.29	261.64	334.92	223.74		208.21	219.45	208.61	213.89	156.85	151.59	202.54	194.54								39	32	36	34	32	38	38	31		42	42	36	36	32	32	38	39
Sodium/potassium-transporting ATPase subunit beta-1	AT1B1_MOUSE	P14094	35 kDa	23.041	39.103	36.091	32.019	40.724	31.77	41.999	31.788		25.811	26.762	40.463	35.805	24.867	28.875	27.005	22.713								7	6	9	7	11	8	11	7		7	10	11	9	8	11	10	7
Sodium/potassium-transporting ATPase subunit beta-2	AT1B2_MOUSE	P14231	33 kDa	13.293	6.0158	14.662	4.926	11.636	15.885	11.846	3.6678		8.6037	9.8126	8.0926	7.5379	5.7385	6.3164	3.8579	8.8877								6	1	4	3	7	6	5	2		7	4	4	5	3	3	3	4
Sodium/potassium-transporting ATPase subunit beta-3	AT1B3_MOUSE	P97370	32 kDa	0	0	2.2557	1.2315	0	1.8688	2.1538	0		0	0	0.89917	0	0	2.707	0	0								0	0	1	1	0	1	1	0		0	0	1	0	0	3	0	0
Sodium-dependent neutral amino acid transporter SLC6A17	S6A17_MOUSE	Q8BJI1	81 kDa	17.724	12.032	11.279	14.778	17.453	23.361	16.153	22.007		18.928	13.381	15.286	22.614	12.433	20.754	16.396	27.651								3	3	2	4	4	5	5	5		5	5	4	7	2	6	4	5
Sodium-dependent proline transporter	SC6A7_MOUSE	Q6PGE7	71 kDa	1.7724	0	0	1.2315	0	2.8033	0	2.4452		1.7207	0.89206	0.89917	1.8845	1.9128	1.8047	0	0								1	0	0	1	0	2	0	1		2	1	1	1	1	1	0	0
Solute carrier family 12 member 2	S12A2_MOUSE	P55012	131 kDa	7.9759	10.528	3.3836	0	4.8482	3.7377	2.1538	1.2226		2.5811	4.4603	3.5967	5.6534	3.8256	5.414	2.8934	0								5	5	2	0	3	2	1	1		2	4	2	3	2	4	2	0
Solute carrier family 12 member 5	S12A5_MOUSE	Q91V14	126 kDa	15.066	12.032	14.662	16.01	25.21	30.836	25.846	14.671		7.7434	12.489	12.588	7.5379	11.477	7.2187	9.6447	12.838								6	4	7	6	7	10	10	6		4	7	6	3	6	4	5	6
Solute carrier family 12 member 6	S12A6_MOUSE	Q924N4	128 kDa	7.0897	0	0	4.926	14.544	14.016	11.846	3.6678		3.4415	8.0285	4.4959	0	3.8256	0	0	6.9127								0	0	0	0	2	1	1	0		1	1	0	0	0	0	0	2
Solute carrier family 12, member 4	Q6NXV2_MOUSE	Q6NXV2 (+1)	121 kDa	4.431	0	3.3836	4.926	0	13.082	9.6921	0		6.0226	6.2444	6.2942	3.7689	2.8692	2.707	3.8579	4.9376								1	0	1	0	0	2	1	0		3	1	1	1	1	1	1	1
Solute carrier family 2, facilitated glucose transporter member 3	GTR3_MOUSE	P32037 (+1)	53 kDa	1.7724	0	0	0	0	0	0	1.2226		0	0	0.89917	1.8845	0	0	0	0								2	0	0	0	0	0	0	1		0	0	1	1	0	0	0	0
Solute carrier family 22 member 2	S22A2_MOUSE	O70577	62 kDa	0	0	0	2.463	0	0	0	0		0	0	0	0	0	0	0	0								0	0	0	2	0	0	0	0		0	0	0	0	0	0	0	0
Sortilin	SORT_MOUSE	Q6PHU5	91 kDa	12.407	10.528	6.7671	7.389	22.301	7.4754	15.077	17.116		12.906	11.597	8.9917	13.191	7.6513	9.9257	7.7158	9.8753								4	3	2	3	3	3	3	3		2	2	2	2	2	5	4	5
Sortilin-related receptor	SORL_MOUSE	O88307	247 kDa	7.9759	10.528	10.151	6.1575	8.7267	2.8033	12.923	6.113		7.7434	5.3523	6.2942	4.7112	2.8692	5.414	6.7513	2.9626								5	4	6	4	6	3	7	4		6	4	6	3	3	5	5	2
Spectrin beta 1	Q3UGX2_MOUSE	Q3UGX2	268 kDa	1.7724	1.504	0	0	4.8482	3.7377	0	1.2226		5.1622	4.4603	0	2.8267	0	1.8047	1.9289	0								1	0	0	0	2	1	0	1		1	1	0	1	0	0	1	0
Spectrin beta chain, non-erythrocytic 1	SPTB2_MOUSE	Q62261	274 kDa	15.952	15.04	19.174	13.547	19.393	13.082	17.23	20.784		22.37	17.841	22.479	18.845	22.954	13.535	18.325	18.763								12	6	7	5	9	8	9	6		14	11	8	9	11	8	12	10
Splicing factor 3B subunit 1	SF3B1_MOUSE	Q99NB9	146 kDa	6.2035	1.504	0	3.6945	2.9089	0.93442	0	1.2226		5.1622	6.2444	3.5967	5.6534	3.8256	5.414	2.8934	1.9751								4	1	0	2	2	1	0	1		4	4	3	3	3	3	2	1
Splicing factor 3B subunit 3	SF3B3_MOUSE	Q921M3	136 kDa	1.7724	7.5198	4.5114	16.01	1.9393	0.93442	1.0769	6.113		6.0226	5.3523	8.0926	6.5956	8.6077	4.5117	6.7513	4.9376								1	3	2	3	1	1	1	3		4	4	5	3	4	3	3	4
Spna2 protein	B9EKJ1_MOUSE	B9EKJ1	285 kDa	31.904	16.544	3.3836	19.704	11.636	31.77	19.384	20.784		26.672	33.898	25.177	20.729	30.605	17.144	37.615	26.663								20	7	2	8	7	22	12	8		18	21	15	13	17	10	24	16
SPRY domain-containing protein 7	SPRY7_MOUSE	Q3TFQ1	22 kDa	0	0	1.1279	2.463	0	0	2.1538	2.4452		2.5811	0.89206	0	2.8267	1.9128	1.8047	0	0.98753								0	0	1	2	0	0	1	2		2	1	0	2	2	1	0	1
SRSF protein kinase 2	SRPK2_MOUSE	O54781	77 kDa	0	0	0	1.2315	2.9089	0	0	0		1.7207	2.6762	0	0.94224	5.7385	0	2.8934	2.9626								0	0	0	1	2	0	0	0		1	2	0	1	4	0	2	2
StAR-related lipid transfer protein 9	STAR9_MOUSE	Q80TF6	500 kDa	0	0	0	1.2315	0	0	2.1538	0		0	0	0	0	0	0.90234	0	0								0	0	0	1	0	0	2	0		0	0	0	0	0	1	0	0
STE20/SPS1-related proline-alanine-rich protein kinase	STK39_MOUSE	Q9Z1W9	60 kDa	0	3.0079	2.2557	0	1.9393	0	0	2.4452		0	0.89206	0	0	0.95641	2.707	0	0								0	1	1	0	1	0	0	1		0	1	0	0	1	2	0	0
STE20-like serine/threonine-protein kinase	SLK_MOUSE	O54988	141 kDa	0	3.0079	0	2.463	0	0	0	0		0	0.89206	1.7983	0	0.95641	0	0	0								0	1	0	1	0	0	0	0		0	1	2	0	1	0	0	0
Stimulator of prostatic adenocarcinoma-specific T-cells-1	B0LDS3_MOUSE	B0LDS3 (+1)	44 kDa	0	1.504	0	0	0	0	2.1538	0		2.5811	0.89206	6.2942	0.94224	0	3.6093	2.8934	1.9751								0	1	0	0	0	0	1	0		2	1	4	1	0	2	2	1
Stromal interaction molecule 1	STIM1_MOUSE	P70302	78 kDa	1.7724	0	0	2.463	0	0	0	0		0.86037	0.89206	0	0	0	1.8047	0.96447	0								2	0	0	1	0	0	0	0		1	1	0	0	0	1	1	0
Structural maintenance of chromosomes protein 1A	SMC1A_MOUSE	Q9CU62	143 kDa	0.88621	0	0	2.463	0	2.8033	3.2307	1.2226		6.0226	6.2444	3.5967	3.7689	2.8692	3.6093	2.8934	1.9751								1	0	0	1	0	2	2	1		4	4	2	4	2	3	2	1
Structural maintenance of chromosomes protein 3	SMC3_MOUSE	Q9CW03	142 kDa	2.6586	7.5198	4.5114	1.2315	0	3.7377	0	3.6678		6.0226	0	4.4959	6.5956	4.7821	5.414	1.9289	3.9501								2	3	2	1	0	3	0	2		6	0	3	3	3	4	2	2
Synaptic vesicle 2-related protein	SVOP_MOUSE	Q8BFT9	61 kDa	0.88621	7.5198	4.5114	3.6945	0	1.8688	2.1538	3.6678		2.5811	2.6762	0.89917	0	1.9128	2.707	1.9289	0								1	2	2	1	0	1	1	1		1	2	1	0	1	1	1	0
Synaptic vesicle glycoprotein 2A	SV2A_MOUSE	Q9JIS5	83 kDa	35.448	48.127	49.626	35.714	37.816	36.442	57.076	41.568		40.438	45.495	51.253	56.534	65.036	40.605	64.62	69.127								10	8	13	8	9	12	10	9		11	11	11	10	14	12	13	15
Synaptic vesicle glycoprotein 2B	SV2B_MOUSE	Q8BG39	77 kDa	20.383	36.095	27.068	44.334	58.178	32.705	27.999	47.681		47.321	48.171	55.749	63.13	75.557	38.8	64.62	33.576								6	5	7	9	7	8	7	7		7	10	8	9	10	9	10	7
Synaptic vesicle glycoprotein 2C	SV2C_MOUSE	Q69ZS6	82 kDa	2.6586	0	4.5114	2.463	1.9393	1.8688	2.1538	0		1.7207	0	1.7983	1.8845	0.95641	0.90234	0	0.98753								2	0	3	1	1	2	1	0		1	0	1	1	1	1	0	1
Synaptic vesicle membrane protein VAT-1 homolog	VAT1_MOUSE	Q62465	43 kDa	6.2035	4.5119	12.406	16.01	8.7267	10.279	3.2307	12.226		6.883	3.5682	6.2942	9.4224	13.39	15.34	16.396	5.9252								5	2	5	3	6	6	2	4		4	3	3	5	7	6	6	3
Synaptogyrin-1	SNG1_MOUSE	O55100 (+1)	26 kDa	9.7483	27.071	13.534	8.6205	15.514	9.3442	12.923	23.229		23.23	27.654	17.084	8.4801	21.997	14.437	14.467	21.726								2	1	2	2	2	2	2	2		2	2	2	2	2	2	2	2
Synaptogyrin-3	SNG3_MOUSE	Q8R191	25 kDa	23.928	27.071	29.324	11.084	17.453	14.016	21.538	8.5582		32.694	15.165	19.782	16.018	19.128	19.851	26.041	24.688								5	3	4	2	5	4	3	3		5	4	4	4	5	4	4	4
Synaptophysin	SYPH_MOUSE	Q62277	34 kDa	29.245	21.055	39.475	33.251	24.241	21.492	29.076	36.678		28.392	31.222	42.261	27.325	31.562	36.996	22.183	34.563								4	1	5	4	4	4	3	3		5	4	5	4	5	4	3	4
Synaptoporin	SYNPR_MOUSE	Q8BGN8	29 kDa	7.0897	10.528	13.534	13.547	3.8785	5.6065	8.6152	11.003		14.626	5.3523	10.79	9.4224	18.172	8.121	15.432	22.713								3	1	3	3	2	1	2	3		4	3	4	3	4	3	4	4
Synaptosomal-associated protein 29	SNP29_MOUSE	Q9ERB0	30 kDa	0	6.0158	1.1279	0	0.96963	1.8688	2.1538	0		1.7207	0	0.89917	0.94224	0.95641	4.5117	0.96447	1.9751								0	2	1	0	1	2	1	0		1	0	1	1	1	3	1	2
Synaptosomal-associated protein 47	SNP47_MOUSE	Q8R570	47 kDa	4.431	12.032	12.406	2.463	4.8482	4.6721	11.846	4.8904		10.324	6.2444	3.5967	9.4224	9.5641	12.633	5.7868	10.863								3	3	5	1	3	2	6	2		6	3	3	6	4	9	4	6
Synaptotagmin III, isoform CRA_a	G3X9Y1_MOUSE	G3X9Y1 (+1)	63 kDa	0	0	0	0	0	1.8688	0	0		0.86037	0.89206	2.6975	0	0	2.707	0	1.9751								0	0	0	0	0	1	0	0		1	1	2	0	0	2	0	1
Synaptotagmin-1	SYT1_MOUSE	P46096	47 kDa	58.49	76.702	58.648	60.344	88.236	84.098	64.614	51.349		67.109	65.12	69.236	71.61	95.641	74.894	68.478	70.114								14	8	13	14	18	14	16	11		17	17	17	17	18	16	17	16
Synaptotagmin-2	SYT2_MOUSE	P46097	47 kDa	25.7	25.567	48.498	30.788	41.694	25.229	41.999	39.123		35.275	31.222	34.169	51.823	48.777	45.117	39.543	36.538								4	3	4	5	6	7	6	6		7	6	7	7	8	9	7	7
Synaptotagmin-6	SYT6_MOUSE	Q9R0N8	57 kDa	1.7724	0	0	0	0.96963	1.8688	1.0769	0		0	0	2.6975	2.8267	2.8692	0	0	0								1	0	0	0	1	1	1	0		0	0	2	1	2	0	0	0
Synaptotagmin-7	SYT7_MOUSE	Q9R0N7	45 kDa	1.7724	1.504	2.2557	2.463	0	3.7377	4.3076	4.8904		3.4415	0	5.395	5.6534	7.6513	3.6093	7.7158	3.9501								2	1	1	1	0	2	2	3		3	0	3	2	4	1	2	3
Syntaxin 2	Q80W45_MOUSE	Q80W45	33 kDa	0	0	0	0	0.96963	0.93442	0	2.4452		0.86037	0	2.6975	0.94224	0	0	0.96447	0								0	0	0	0	1	1	0	2		1	0	1	1	0	0	1	0
Syntaxin-12	STX12_MOUSE	Q9ER00	31 kDa	0.88621	0	0	0	3.8785	0	3.2307	0		0	0	1.7983	0.94224	1.9128	1.8047	0	0.98753								1	0	0	0	2	0	1	0		0	0	1	1	1	1	0	1
Syntaxin-16	STX16_MOUSE	Q8BVI5	37 kDa	2.6586	0	4.5114	0	3.8785	5.6065	5.3845	2.4452		1.7207	4.4603	4.4959	2.8267	3.8256	5.414	1.9289	4.9376								2	0	2	0	2	3	3	1		2	3	2	2	3	3	1	2
Syntaxin-18	STX18_MOUSE	Q8VDS8	38 kDa	0	0	0	0	2.9089	2.8033	2.1538	0		0.86037	0	0	0	0	0	0	0								0	0	0	0	2	2	1	0		1	0	0	0	0	0	0	0
Syntaxin-1A	STX1A_MOUSE	O35526	33 kDa	9.7483	1.504	12.406	12.315	4.8482	4.6721	5.3845	6.113		8.6037	10.705	8.9917	13.191	14.346	12.633	9.6447	9.8753								4	1	5	4	3	2	1	2		5	6	5	5	7	6	6	5
Syntaxin-7	STX7_MOUSE	O70439	30 kDa	0	0	0	1.2315	3.8785	0.93442	0	0		2.5811	0.89206	0.89917	0	0	0	0	0								0	0	0	1	1	1	0	0		2	1	1	0	0	0	0	0
Syntaxin-binding protein 5-like	STB5L_MOUSE	Q5DQR4	132 kDa	1.7724	7.5198	3.3836	2.463	0.96963	0	6.4614	2.4452		1.7207	1.7841	2.6975	4.7112	0	4.5117	1.9289	1.9751								1	2	2	1	1	0	2	1		1	1	1	2	0	2	1	2
TBC1 domain family member 10B	TB10B_MOUSE	Q8BHL3	87 kDa	0	0	0	1.2315	2.9089	1.8688	3.2307	2.4452		2.5811	2.6762	0	2.8267	1.9128	1.8047	0.96447	0								0	0	0	1	2	1	1	1		2	2	0	2	1	2	1	0
TBC1 domain family member 24	TBC24_MOUSE	Q3UUG6	63 kDa	0.88621	0	1.1279	0	0	0.93442	2.1538	0		1.7207	0	1.7983	0	0	3.6093	0	2.9626								1	0	1	0	0	1	1	0		1	0	1	0	0	2	0	3
T-cell immunomodulatory protein	TIP_MOUSE	Q99KW9	67 kDa	5.3173	6.0158	0	2.463	2.9089	5.6065	3.2307	1.2226		6.883	0.89206	3.5967	3.7689	1.9128	4.5117	1.9289	0.98753								2	2	0	1	2	2	2	1		3	1	3	2	2	3	1	1
T-complex protein 1 subunit alpha	TCPA_MOUSE	P11983	60 kDa	0.88621	0	2.2557	0	0	0	1.0769	2.4452		1.7207	0	0	0.94224	0.95641	0	0	0								1	0	2	0	0	0	1	1		1	0	0	1	1	0	0	0
T-complex protein 1 subunit beta	TCPB_MOUSE	P80314	57 kDa	3.5448	0	1.1279	2.463	2.9089	0	0	0		2.5811	0	0	0	2.8692	0.90234	0	0								3	0	1	1	2	0	0	0		2	0	0	0	2	1	0	0
T-complex protein 1 subunit delta	TCPD_MOUSE	P80315	58 kDa	4.431	4.5119	6.7671	3.6945	11.636	1.8688	2.1538	4.8904		6.883	2.6762	6.2942	3.7689	6.6949	6.3164	4.8224	5.9252								4	1	4	1	5	2	2	3		4	3	5	2	4	4	4	4
T-complex protein 1 subunit epsilon	TCPE_MOUSE	P80316	60 kDa	0	3.0079	0	2.463	1.9393	1.8688	1.0769	2.4452		0	0	0	0	1.9128	0.90234	0	0								0	2	0	1	1	1	1	2		0	0	0	0	1	1	0	0
T-complex protein 1 subunit eta	TCPH_MOUSE	P80313	60 kDa	0	3.0079	1.1279	0	5.8178	2.8033	1.0769	0		3.4415	0.89206	1.7983	1.8845	1.9128	6.3164	0.96447	1.9751								0	1	1	0	3	2	1	0		3	1	1	1	1	4	1	1
T-complex protein 1 subunit gamma	TCPG_MOUSE	P80318	61 kDa	4.431	3.0079	2.2557	0	1.9393	0	0	4.8904		1.7207	3.5682	0	3.7689	0	1.8047	2.8934	0								3	1	2	0	2	0	0	3		2	2	0	3	0	2	3	0
T-complex protein 1 subunit theta	TCPQ_MOUSE	P42932	60 kDa	2.6586	0	1.1279	3.6945	0	0	1.0769	0		3.4415	0	0.89917	0.94224	1.9128	1.8047	0	0								2	0	1	3	0	0	1	0		3	0	1	1	1	2	0	0
T-complex protein 1 subunit zeta	TCPZ_MOUSE	P80317 (+1)	58 kDa	0	3.0079	3.3836	1.2315	0	0	1.0769	3.6678		0.86037	1.7841	0	1.8845	0	2.707	0	0								0	1	2	1	0	0	1	1		1	2	0	1	0	1	0	0
Tenascin-R	TENR_MOUSE	Q8BYI9	150 kDa	13.293	16.544	10.151	18.473	10.666	8.4098	5.3845	9.7808		11.185	17.841	5.395	16.018	19.128	14.437	18.325	10.863								7	7	6	5	5	6	3	5		9	10	4	9	10	9	8	5
Tenascin-X	Q3V5L4_MOUSE	Q3V5L4	340 kDa	0.88621	3.0079	0	0	0	0.93442	2.1538	0		0	0.89206	0.89917	0	0	0.90234	0.96447	0								1	2	0	0	0	1	2	0		0	1	1	0	0	1	1	0
Testase-8	B2RX16_MOUSE	B2RX16	86 kDa	0	1.504	0	0	1.9393	1.8688	0	0		0	0	0.89917	0	0	0	0	0								0	1	0	0	2	2	0	0		0	0	1	0	0	0	0	0
Testis protein TEX15	Q99MV3_MOUSE	Q99MV3	311 kDa	0.88621	0	2.2557	0	0	0	0	1.2226		0	0	0	0	0	0	0	0								1	0	2	0	0	0	0	1		0	0	0	0	0	0	0	0
Tetraspanin-7	TSN7_MOUSE	Q62283	28 kDa	2.6586	16.544	14.662	3.6945	0	1.8688	0	6.113		4.3019	2.6762	0.89917	3.7689	7.6513	1.8047	8.6803	3.9501								2	3	3	1	0	1	0	3		1	2	1	2	2	2	3	3
Thioredoxin	THIO_MOUSE	P10639	12 kDa	1.7724	1.504	1.1279	1.2315	0	1.8688	3.2307	4.8904		4.3019	0	0	1.8845	0	1.8047	0.96447	1.9751								1	1	1	1	0	1	1	3		3	0	0	2	0	1	1	1
Thioredoxin-related transmembrane protein 2	TMX2_MOUSE	Q9D710	34 kDa	13.293	1.504	4.5114	4.926	5.8178	6.541	7.5383	1.2226		10.324	8.9206	11.689	3.7689	9.5641	9.0234	4.8224	4.9376								5	1	3	3	3	5	5	1		4	5	7	2	3	5	2	3
Thioredoxin-related transmembrane protein 4	TMX4_MOUSE	Q8C0L0	37 kDa	0.88621	1.504	1.1279	0	3.8785	0.93442	1.0769	0		2.5811	0	1.7983	0	0	3.6093	1.9289	2.9626								1	1	1	0	2	1	1	0		2	0	1	0	0	2	1	2
Thrombospondin type-1 domain-containing protein 7A	THS7A_MOUSE	Q69ZU6	184 kDa	0.88621	0	0	1.2315	0	0	1.0769	0		0.86037	0.89206	1.7983	0	0	1.8047	1.9289	0								1	0	0	1	0	0	1	0		1	1	2	0	0	1	2	0
Titin	TITIN_MOUSE	A2ASS6	3906 kDa	1.7724	0	3.3836	1.2315	0.96963	2.8033	1.0769	2.4452		0	3.5682	2.6975	0	2.8692	1.8047	3.8579	3.9501								2	0	1	1	1	2	1	2		0	2	3	0	3	2	3	3
Trafficking protein particle complex subunit 11	TPC11_MOUSE	B2RXC1	128 kDa	1.7724	0	0	1.2315	0	1.8688	1.0769	0		1.7207	0	1.7983	1.8845	3.8256	1.8047	2.8934	2.9626								2	0	0	1	0	1	1	0		1	0	1	1	3	1	2	2
Trafficking protein particle complex subunit 3	TPPC3_MOUSE	O55013	20 kDa	0	0	0	0	0.96963	1.8688	0	0		0.86037	0	0	0	1.9128	0	0	0								0	0	0	0	1	2	0	0		1	0	0	0	1	0	0	0
Transcriptional activator protein Pur-alpha	PURA_MOUSE	P42669	35 kDa	11.521	15.04	7.895	22.167	12.605	12.147	12.923	15.894		18.928	23.193	23.379	12.249	13.39	18.047	13.503	13.825								4	3	4	4	5	4	4	4		6	6	7	6	5	5	5	5
Transcriptional activator protein Pur-beta	PURB_MOUSE	O35295	34 kDa	3.5448	9.0237	7.895	6.1575	5.8178	0	4.3076	7.3356		3.4415	6.2444	8.9917	1.8845	7.6513	3.6093	6.7513	5.9252								3	4	4	3	2	0	4	4		3	3	3	2	3	2	5	3
Transferrin receptor protein 1	TFR1_MOUSE	Q62351	86 kDa	11.521	22.559	3.3836	9.852	13.575	9.3442	15.077	7.3356		12.906	17.841	9.8909	11.307	5.7385	15.34	13.503	14.813								6	7	2	4	7	6	6	3		8	10	6	6	3	8	8	8
Transforming protein RhoA	RHOA_MOUSE	Q9QUI0	22 kDa	8.8621	9.0237	11.279	1.2315	4.8482	5.6065	4.3076	4.8904		13.766	1.7841	9.8909	9.4224	5.7385	9.9257	10.609	3.9501								3	2	3	1	3	3	2	1		4	1	4	2	2	3	3	2
Transketolase	TKT_MOUSE	P40142	68 kDa	3.5448	1.504	1.1279	2.463	0	11.213	4.3076	2.4452		0.86037	1.7841	0	0	3.8256	3.6093	1.9289	0.98753								2	1	1	1	0	5	3	2		1	1	0	0	4	1	2	1
Translocation protein SEC62	SEC62_MOUSE	Q8BU14	46 kDa	2.6586	0	1.1279	0	0	0	4.3076	0		2.5811	0.89206	1.7983	0.94224	0	2.707	0.96447	2.9626								1	0	1	0	0	0	2	0		2	1	1	1	0	1	1	2
Transmembrane 9 superfamily member 3	TM9S3_MOUSE	Q9ET30	68 kDa	2.6586	0	0	0	1.9393	0	0	0		0	0	0	0	0	0	0	0.98753								2	0	0	0	1	0	0	0		0	0	0	0	0	0	0	1
Transmembrane 9 superfamily member 4	TM9S4_MOUSE	Q8BH24	75 kDa	1.7724	0	0	0	1.9393	1.8688	0	0		0	0.89206	0	0	0	0	0	0								1	0	0	0	2	2	0	0		0	1	0	0	0	0	0	0
Transmembrane and coiled-coil domains protein 1	TMCC1_MOUSE	Q69ZZ6	72 kDa	0	1.504	0	0	0.96963	0	0	3.6678		3.4415	1.7841	0	0	0	0	0	1.9751								0	1	0	0	1	0	0	2		1	1	0	0	0	0	0	1
Transmembrane and coiled-coil domains protein 2	TMCC2_MOUSE	Q80W04	77 kDa	0.88621	1.504	0	2.463	0.96963	0.93442	0	0		1.7207	0.89206	0.89917	0	0.95641	1.8047	0	0.98753								1	1	0	2	1	1	0	0		1	1	1	0	1	1	0	1
Transmembrane anterior posterior transformation protein 1	TAPT1_MOUSE	Q4VBD2	64 kDa	3.5448	0	4.5114	1.2315	0	1.8688	0	0		0.86037	0	0	0	2.8692	0	0	1.9751								2	0	1	1	0	1	0	0		1	0	0	0	1	0	0	1
Transmembrane emp24 domain-containing protein 10	TMEDA_MOUSE	Q9D1D4	25 kDa	11.521	6.0158	3.3836	8.6205	13.575	14.951	10.769	8.5582		4.3019	9.8126	7.1934	5.6534	4.7821	12.633	3.8579	8.8877								5	2	2	5	4	5	5	3		3	3	3	3	2	4	2	4
Transmembrane emp24 domain-containing protein 2	TMED2_MOUSE	Q9R0Q3	23 kDa	3.5448	0	0	2.463	10.666	1.8688	1.0769	3.6678		5.1622	0	3.5967	1.8845	1.9128	1.8047	0	1.9751								2	0	0	1	2	1	1	2		2	0	1	1	1	1	0	2
Transmembrane emp24 domain-containing protein 4	TMED4_MOUSE	Q8R1V4	26 kDa	0	0	2.2557	1.2315	1.9393	2.8033	0	0		1.7207	1.7841	0.89917	0	0	1.8047	0	0.98753								0	0	1	1	2	1	0	0		2	1	1	0	0	1	0	1
Transmembrane emp24 domain-containing protein 9	TMED9_MOUSE	Q99KF1	27 kDa	2.6586	3.0079	5.6393	0	3.8785	5.6065	4.3076	2.4452		0	2.6762	0.89917	0	3.8256	0	1.9289	3.9501								2	1	2	0	2	3	3	1		0	2	1	0	2	0	1	1
Transmembrane protease serine 13	TMPSD_MOUSE	Q5U405	60 kDa	1.7724	0	5.6393	0	1.9393	2.8033	3.2307	1.2226		3.4415	2.6762	3.5967	3.7689	2.8692	2.707	1.9289	13.825								1	0	1	0	1	1	1	1		2	1	1	1	1	1	1	1
Transmembrane protein 163	TM163_MOUSE	Q8C996	31 kDa	0	0	0	0	0.96963	0.93442	0	0		2.5811	0.89206	1.7983	0.94224	2.8692	1.8047	1.9289	0								0	0	0	0	1	1	0	0		2	1	1	1	2	2	1	0
Transmembrane protein 230	TM230_MOUSE	Q8CIB6	13 kDa	1.7724	0	2.2557	0	2.9089	0	2.1538	0		3.4415	2.6762	0.89917	1.8845	0	2.707	1.9289	0								1	0	1	0	2	0	1	0		2	2	1	1	0	2	1	0
Transmembrane protein 33	TMM33_MOUSE	Q9CR67	28 kDa	5.3173	0	0	1.2315	6.7874	1.8688	1.0769	0		2.5811	4.4603	5.395	1.8845	0.95641	6.3164	3.8579	5.9252								2	0	0	1	2	1	1	0		1	1	2	2	1	3	1	1
Transmembrane protein 43	TMM43_MOUSE	Q9DBS1	45 kDa	0.88621	0	1.1279	1.2315	1.9393	0.93442	1.0769	0		0.86037	0	0.89917	0	0	2.707	0	0.98753								1	0	1	1	1	1	1	0		1	0	1	0	0	2	0	1
Trifunctional enzyme subunit alpha, mitochondrial	ECHA_MOUSE	Q8BMS1	83 kDa	2.6586	7.5198	11.279	3.6945	5.8178	8.4098	6.4614	9.7808		24.09	12.489	13.488	15.076	17.215	12.633	27.97	8.8877								2	4	4	2	4	5	4	5		11	7	9	9	8	8	10	4
Trifunctional enzyme subunit beta, mitochondrial	ECHB_MOUSE	Q99JY0	51 kDa	0	0	0	0	0	0	0	1.2226		2.5811	0	0	1.8845	5.7385	0.90234	3.8579	0								0	0	0	0	0	0	0	1		2	0	0	1	4	1	3	0
Triosephosphate isomerase	TPIS_MOUSE	P17751	32 kDa	0	3.0079	3.3836	2.463	4.8482	1.8688	4.3076	0		0	0.89206	2.6975	0	1.9128	2.707	0	1.9751								0	2	2	1	3	1	2	0		0	1	2	0	2	2	0	1
Tripartite motif-containing protein 2	TRIM2_MOUSE	Q9ESN6	81 kDa	0	0	1.1279	0	0	0	0	2.4452		0	0	0.89917	0	0	0	1.9289	0								0	0	1	0	0	0	0	1		0	0	1	0	0	0	2	0
Tripeptidyl-peptidase 2	TPP2_MOUSE	Q64514	140 kDa	4.431	0	0	1.2315	0	0.93442	0	0		0.86037	2.6762	0	0	0	3.6093	0	0								2	0	0	1	0	1	0	0		1	3	0	0	0	3	0	0
tRNA (cytosine(34)-C(5))-methyltransferase	NSUN2_MOUSE	Q1HFZ0	85 kDa	0	0	0	1.2315	0	0	0	0		0	0.89206	1.7983	1.8845	0	0	0	0								0	0	0	1	0	0	0	0		0	1	1	2	0	0	0	0
Try10-like trypsinogen	Q7M754_MOUSE	Q7M754	27 kDa	1.7724	0	0	0	1.9393	1.8688	2.1538	2.4452		3.4415	4.4603	4.4959	1.8845	1.9128	3.6093	3.8579	2.9626								1	0	0	0	1	1	1	1		1	1	1	1	1	1	2	1
Tuberin	TSC2_MOUSE	Q61037	202 kDa	0	0	1.1279	0	0	2.8033	1.0769	0		0	0	1.7983	0	0	0	0	0								0	0	1	0	0	2	1	0		0	0	1	0	0	0	0	0
Tubulin alpha-1C chain	TBA1C_MOUSE	P68373	50 kDa	54.059	75.198	71.055	56.649	92.115	81.295	87.229	53.794		61.086	64.228	91.716	48.996	52.603	68.578	79.087	78.015								12	10	12	12	19	18	14	10		16	17	17	14	13	18	15	17
Tubulin beta-3 chain	TBB3_MOUSE	Q9ERD7	50 kDa	158.63	130.84	147.75	123.15	204.59	181.28	188.46	91.695		134.22	135.59	166.35	149.82	98.51	135.35	166.85	153.07								16	11	15	15	18	19	15	14		19	16	18	17	14	16	16	18
Tubulin beta-6 chain	TBB6_MOUSE	Q922F4	50 kDa	96.597	97.757	89.1	88.668	125.08	117.74	130.3	56.239		76.573	82.069	104.3	101.76	54.516	80.308	108.02	88.877								3	3	3	3	3	4	3	3		4	4	4	3	2	4	2	3
Tubulin polymerization-promoting protein	TPPP_MOUSE	Q7TQD2	24 kDa	0.88621	0	2.2557	1.2315	1.9393	0.93442	1.0769	1.2226		2.5811	0.89206	0	0	2.8692	3.6093	0.96447	2.9626								1	0	1	1	1	1	1	1		2	1	0	0	2	2	1	2
Tumor necrosis factor receptor superfamily member 5	TNR5_MOUSE	P27512	32 kDa	0	0	0	0	0	0.93442	2.1538	0		0	0	0	0	0	0	0	0								0	0	0	0	0	1	2	0		0	0	0	0	0	0	0	0
Tumor protein p63-regulated gene 1-like protein	TPRGL_MOUSE	Q9DBS2	30 kDa	0.88621	3.0079	5.6393	3.6945	1.9393	0	0	1.2226		0.86037	0	2.6975	0	5.7385	0	1.9289	1.9751								1	1	3	2	1	0	0	1		1	0	2	0	4	0	2	1
Type I inositol 3,4-bisphosphate 4-phosphatase	INP4A_MOUSE	Q9EPW0	106 kDa	0	0	0	0	0.96963	0	1.0769	0		0	0	0	0	0.95641	2.707	0.96447	0								0	0	0	0	1	0	1	0		0	0	0	0	1	2	1	0
Tyrosine-protein phosphatase non-receptor type 9	PTN9_MOUSE	O35239	68 kDa	0	1.504	4.5114	6.1575	1.9393	0	0	2.4452		5.1622	2.6762	6.2942	11.307	8.6077	1.8047	1.9289	1.9751								0	1	2	3	1	0	0	1		4	2	4	3	3	2	1	2
Tyrosine--tRNA ligase, cytoplasmic	SYYC_MOUSE	Q91WQ3	59 kDa	0.88621	1.504	0	0	0	0	1.0769	0		0.86037	0	1.7983	0	0	1.8047	0.96447	0								1	1	0	0	0	0	1	0		1	0	2	0	0	2	1	0
UbiE1	Q1XG79_MOUSE	Q1XG79 (+1)	28 kDa	3.5448	3.0079	2.2557	1.2315	5.8178	5.6065	1.0769	3.6678		2.5811	5.3523	3.5967	2.8267	3.8256	1.8047	1.9289	3.9501								2	1	1	1	2	2	1	1		2	2	2	1	2	2	1	2
Ubiquitin carboxyl-terminal hydrolase 5	UBP5_MOUSE	P56399	96 kDa	0	0	0	0	0	0	3.2307	0		0.86037	0.89206	0	0	0	1.8047	1.9289	0								0	0	0	0	0	0	2	0		1	1	0	0	0	1	1	0
Ubiquitin carboxyl-terminal hydrolase isozyme L1	UCHL1_MOUSE	Q9R0P9	25 kDa	0	0	0	0	0	0	0	0		0	0	0	0	0	1.8047	0	0								0	0	0	0	0	0	0	0		0	0	0	0	0	2	0	0
Ubiquitin-40S ribosomal protein S27a	RS27A_MOUSE	P62983	18 kDa	12.407	16.544	11.279	9.852	26.18	14.951	15.077	8.5582		11.185	12.489	10.79	17.902	9.5641	6.3164	12.538	13.825								3	3	3	4	4	4	4	2		3	4	3	4	3	2	2	3
Ubiquitin-like modifier-activating enzyme 1	UBA1_MOUSE	Q02053	118 kDa	1.7724	4.5119	1.1279	2.463	2.9089	9.3442	5.3845	8.5582		4.3019	4.4603	1.7983	1.8845	3.8256	6.3164	1.9289	0.98753								2	3	1	2	2	6	3	5		3	2	1	1	3	4	1	1
Ubiquitin-like protein 3	UBL3_MOUSE	Q9Z2M6	13 kDa	2.6586	1.504	1.1279	0	0	0	1.0769	0		0	0	0	0	0	0.90234	0	0								2	1	1	0	0	0	1	0		0	0	0	0	0	1	0	0
Ubiquitin-protein ligase E3C	UBE3C_MOUSE	Q80U95	124 kDa	0	0	2.2557	0	0	0	0	0		0	0	0	0	0	1.8047	0	0								0	0	1	0	0	0	0	0		0	0	0	0	0	2	0	0
UMP-CMP kinase	KCY_MOUSE	Q9DBP5	22 kDa	0.88621	0	0	0	2.9089	0.93442	1.0769	0		0	0	0	0	0	0	0.96447	0								1	0	0	0	2	1	1	0		0	0	0	0	0	0	1	0
Unconventional myosin-Ib	MYO1B_MOUSE	P46735	129 kDa	1.7724	4.5119	6.7671	13.547	7.757	2.8033	11.846	3.6678		6.0226	6.2444	0.89917	2.8267	4.7821	1.8047	0.96447	1.9751								2	1	2	3	1	2	3	2		2	3	1	2	1	1	1	1
Unconventional myosin-Ic	MYO1C_MOUSE	Q9WTI7	122 kDa	3.5448	1.504	0	3.6945	0	0	1.0769	2.4452		0	0	0	0.94224	0	0	0.96447	0								3	1	0	2	0	0	1	1		0	0	0	1	0	0	1	0
Unconventional myosin-Id	MYO1D_MOUSE	Q5SYD0	116 kDa	3.5448	12.032	0	0	1.9393	1.8688	5.3845	3.6678		1.7207	0	0	0	1.9128	0	0.96447	0								3	4	0	0	1	1	3	2		1	0	0	0	1	0	1	0
Unconventional myosin-Va	MYO5A_MOUSE	Q99104	216 kDa	62.035	52.638	71.055	103.45	63.996	70.082	68.922	80.691		72.271	85.637	60.245	87.628	73.644	48.726	76.193	61.227								23	11	15	21	21	27	16	12		24	27	22	22	19	20	30	25
Unconventional myosin-XVIIIa	MY18A_MOUSE	Q9JMH9	233 kDa	4.431	3.0079	1.1279	2.463	0.96963	4.6721	0	4.8904		8.6037	3.5682	0.89917	3.7689	0.95641	2.707	4.8224	1.9751								3	1	1	2	1	4	0	3		5	2	1	2	1	2	3	2
UTP--glucose-1-phosphate uridylyltransferase	UGPA_MOUSE	Q91ZJ5	57 kDa	1.7724	0	2.2557	0	0.96963	3.7377	0	0		0	1.7841	0.89917	0	3.8256	3.6093	0	1.9751								1	0	1	0	1	2	0	0		0	1	1	0	2	3	0	1
Vacuolar ATPase assembly integral membrane protein Vma21	VMA21_MOUSE	Q78T54	11 kDa	1.7724	1.504	2.2557	0	1.9393	0.93442	0	0		0.86037	3.5682	0	0	0	2.707	0.96447	0								1	1	1	0	1	1	0	0		1	2	0	0	0	1	1	0
Vacuolar protein sorting-associated protein 35	VPS35_MOUSE	Q9EQH3	92 kDa	6.2035	1.504	2.2557	2.463	8.7267	4.6721	5.3845	3.6678		6.883	7.1364	8.9917	9.4224	6.6949	6.3164	6.7513	8.8877								4	1	1	1	6	4	3	2		4	5	4	4	4	3	4	4
Valine--tRNA ligase	SYVC_MOUSE	Q9Z1Q9	140 kDa	0	0	0	2.463	0	0	0	0		1.7207	0	0	0	0	0	0	0								0	0	0	2	0	0	0	0		1	0	0	0	0	0	0	0
Versican core protein	CSPG2_MOUSE	Q62059	367 kDa	1.7724	3.0079	2.2557	3.6945	0	0	0	1.2226		0.86037	0	0	0	0	0	0	0								1	1	1	2	0	0	0	1		1	0	0	0	0	0	0	0
Very long-chain acyl-CoA synthetase	S27A2_MOUSE	O35488	70 kDa	1.7724	0	0	1.2315	1.9393	1.8688	2.1538	0		0.86037	0.89206	0	0	0	0	0.96447	0								2	0	0	1	1	1	2	0		1	1	0	0	0	0	1	0
Very-long-chain (3R)-3-hydroxyacyl-CoA dehydratase 3	HACD3_MOUSE	Q8K2C9	43 kDa	1.7724	0	1.1279	1.2315	0.96963	0.93442	0	0		0.86037	4.4603	6.2942	1.8845	0	3.6093	0	4.9376								2	0	1	1	1	1	0	0		1	2	3	1	0	3	0	2
Very-long-chain 3-oxoacyl-CoA reductase	DHB12_MOUSE	O70503	35 kDa	13.293	4.5119	4.5114	2.463	11.636	7.4754	5.3845	6.113		8.6037	15.165	10.79	3.7689	5.7385	7.2187	2.8934	8.8877								6	2	3	1	5	3	2	3		5	5	7	2	3	2	2	4
Vesicle associated membrane protein 2	O35619_MOUSE	O35619	13 kDa	11.521	15.04	11.279	13.547	13.575	13.082	14	17.116		18.928	13.381	15.286	17.902	24.867	14.437	15.432	17.775								4	2	3	3	4	3	4	4		5	5	5	5	3	3	4	5
Vesicle transport protein SEC20	SEC20_MOUSE	Q6QD59	26 kDa	0	0	0	0	0	4.6721	0	0		0	0	0	0	0.95641	0	0	0								0	0	0	0	0	3	0	0		0	0	0	0	1	0	0	0
Vesicle-associated membrane protein 1	VAMP1_MOUSE	Q62442	13 kDa	1.7724	6.0158	7.895	0	2.9089	6.541	3.2307	7.3356		9.4641	8.0285	7.1934	4.7112	1.9128	5.414	2.8934	6.9127								1	1	2	0	2	2	2	2		3	3	2	1	1	2	2	2
Vesicle-associated membrane protein-associated protein A	VAPA_MOUSE	Q9WV55	28 kDa	7.0897	0	7.895	8.6205	4.8482	5.6065	11.846	1.2226		6.0226	11.597	6.2942	5.6534	3.8256	2.707	8.6803	6.9127								5	0	4	4	4	4	3	1		4	5	4	4	2	2	4	6
Vesicle-fusing ATPase	NSF_MOUSE	P46460	83 kDa	30.131	33.087	37.219	8.6205	42.664	25.229	34.461	25.675		24.09	16.949	21.58	18.845	23.91	29.777	30.863	31.601								14	10	17	3	14	13	13	9		9	10	10	9	8	15	12	10
Vesicle-trafficking protein SEC22b	SC22B_MOUSE	O08547	25 kDa	3.5448	7.5198	6.7671	7.389	1.9393	1.8688	2.1538	4.8904		5.1622	8.0285	1.7983	3.7689	3.8256	1.8047	1.9289	4.9376								3	2	3	4	2	1	1	2		3	3	1	2	2	1	2	2
Vesicular glutamate transporter 1	VGLU1_MOUSE	Q3TXX4	62 kDa	29.245	64.67	53.009	35.714	28.119	30.836	30.153	35.455		29.253	26.762	28.774	49.938	40.169	43.312	54.975	51.351								6	8	8	6	7	6	6	7		9	7	7	7	10	8	8	8
Vesicular glutamate transporter 2	VGLU2_MOUSE	Q8BLE7	65 kDa	4.431	12.032	4.5114	18.473	5.8178	16.82	10.769	14.671		9.4641	11.597	12.588	6.5956	25.823	21.656	2.8934	12.838								3	3	2	5	4	6	4	4		4	5	5	3	6	7	2	3
Vesicular inhibitory amino acid transporter	VIAAT_MOUSE	O35633	57 kDa	21.269	15.04	24.813	13.547	14.544	14.951	9.6921	14.671		13.766	8.9206	15.286	17.902	20.085	13.535	20.254	15.8								7	5	5	5	8	7	7	5		5	4	6	8	7	5	8	7
Vesicular integral-membrane protein VIP36	LMAN2_MOUSE	Q9DBH5	40 kDa	11.521	1.504	4.5114	6.1575	5.8178	11.213	6.4614	4.8904		8.6037	4.4603	8.9917	0.94224	5.7385	2.707	5.7868	6.9127								6	1	2	3	3	4	3	3		5	2	5	1	4	1	3	4
Vezatin	VEZA_MOUSE	Q3ZK22	88 kDa	0	0	0	0	1.9393	0	0	0		0	0	0.89917	0	0	0	0	0								0	0	0	0	2	0	0	0		0	0	1	0	0	0	0	0
Vinculin	VINC_MOUSE	Q64727	117 kDa	0	3.0079	0	0	0	1.8688	1.0769	4.8904		2.5811	0	0.89917	2.8267	0	4.5117	1.9289	1.9751								0	1	0	0	0	1	1	3		2	0	1	2	0	2	1	1
Visinin-like protein 1	B2L107_MOUSE	B2L107	22 kDa	6.2035	6.0158	9.0228	2.463	13.575	9.3442	9.6921	7.3356		17.207	17.841	16.185	8.4801	12.433	14.437	15.432	25.676								4	1	4	1	7	6	4	3		6	8	6	5	7	7	5	6
Voltage-dependent anion-selective channel protein 1	VDAC1_MOUSE	Q60932	32 kDa	4.431	1.504	3.3836	2.463	8.7267	3.7377	2.1538	1.2226		0	0.89206	1.7983	0	2.8692	2.707	0	0								3	1	1	1	6	3	1	1		0	1	1	0	2	2	0	0
Voltage-dependent calcium channel subunit alpha-2/delta-1	CA2D1_MOUSE	O08532	125 kDa	7.0897	12.032	6.7671	12.315	11.636	15.885	14	15.894		13.766	10.705	9.8909	8.4801	12.433	10.828	16.396	4.9376								5	5	4	5	9	5	6	6		7	6	4	6	7	6	10	4
Voltage-dependent calcium channel subunit alpha-2/delta-2	CA2D2_MOUSE	Q6PHS9	130 kDa	5.3173	1.504	2.2557	4.926	6.7874	2.8033	3.2307	7.3356		2.5811	7.1364	0.89917	2.8267	4.7821	1.8047	2.8934	5.9252								2	1	2	2	2	2	1	2		1	2	1	2	3	1	2	3
Voltage-gated potassium channel subunit beta-2	KCAB2_MOUSE	P62482	41 kDa	0	0	1.1279	0	0	0	1.0769	0		0	0	3.5967	1.8845	1.9128	0	0.96447	0.98753								0	0	1	0	0	0	1	0		0	0	3	2	1	0	1	1
Vomeronasal type 1 receptor H4	F6MCK7_MOUSE	F6MCK7	42 kDa	0	0	0	0	0	0	0	1.2226		0	0	0	0	0	0	1.9289	0								0	0	0	0	0	0	0	1		0	0	0	0	0	0	2	0
VPS10 domain-containing receptor SorCS2	SORC2_MOUSE	Q9EPR5	129 kDa	15.952	15.04	4.5114	11.084	9.6963	10.279	10.769	9.7808		7.7434	8.0285	2.6975	7.5379	8.6077	7.2187	8.6803	7.9002								7	5	2	4	5	6	5	4		5	6	2	6	6	7	6	5
V-type proton ATPase 116 kDa subunit a isoform 1	VPP1_MOUSE	Q9Z1G4	96 kDa	109.89	97.757	81.205	116.99	88.236	121.47	114.15	114.92		100.66	84.745	114.2	109.3	128.16	96.55	101.27	138.25								25	14	18	21	22	23	22	19		27	25	27	25	24	23	29	28
V-type proton ATPase 116 kDa subunit a isoform 2	VPP2_MOUSE	P15920	98 kDa	3.5448	3.0079	0	0	1.9393	4.6721	0	0		2.5811	0	3.5967	0	3.8256	5.414	0	0								0	1	0	0	1	1	0	0		1	0	0	0	0	2	0	0
V-type proton ATPase 16 kDa proteolipid subunit	VATL_MOUSE	P63082	16 kDa	21.269	24.063	19.174	41.871	27.15	32.705	41.999	14.671		26.672	23.193	26.076	16.018	25.823	25.265	22.183	27.651								4	4	3	3	3	3	5	4		3	3	2	4	4	3	3	3
V-type proton ATPase catalytic subunit A	VATA_MOUSE	P50516	68 kDa	332.33	245.14	240.23	334.97	320.95	326.11	345.68	405.9		381.15	279.21	365.96	396.68	350.05	228.29	353.96	358.47								39	27	24	34	32	38	31	36		36	35	39	35	38	37	39	40
V-type proton ATPase subunit B, brain isoform	VATB2_MOUSE	P62814	57 kDa	113.43	186.49	125.19	194.58	127.99	136.43	130.3	183.39		168.63	195.36	196.02	185.62	179.81	194	176.5	197.51								21	20	20	23	23	25	24	23		27	26	28	25	25	28	25	23
V-type proton ATPase subunit C 1	VATC1_MOUSE	Q9Z1G3	44 kDa	29.245	45.119	45.114	40.64	40.724	32.705	51.691	35.455		44.739	41.035	53.051	48.054	51.646	64.066	49.188	74.064								13	11	13	15	17	13	16	15		20	21	23	19	19	24	20	26
V-type proton ATPase subunit D	VATD_MOUSE	P57746	28 kDa	15.952	22.559	31.58	28.325	26.18	25.229	20.461	15.894		26.672	28.546	28.774	27.325	24.867	38.8	25.076	29.626								6	5	8	7	7	7	7	5		7	8	10	7	8	11	7	5
V-type proton ATPase subunit d 1	VA0D1_MOUSE	P51863	40 kDa	36.335	22.559	60.904	38.177	27.15	29.901	29.076	29.342		29.253	24.085	50.354	46.17	41.126	57.75	50.153	40.489								11	6	6	12	11	12	8	6		9	10	13	8	13	13	11	10
V-type proton ATPase subunit E 1	VATE1_MOUSE	P50518	26 kDa	85.962	108.28	94.74	96.057	62.056	51.393	65.691	106.37		92.06	75.825	86.321	98.935	118.6	84.82	91.625	78.015								12	12	14	13	15	13	12	12		14	12	15	15	22	20	15	13
V-type proton ATPase subunit F	VATF_MOUSE	Q9D1K2	13 kDa	19.497	16.544	19.174	23.399	55.269	41.115	23.692	8.5582		35.275	34.79	44.959	29.209	31.562	35.191	32.792	33.576								7	3	5	8	8	8	8	3		7	7	9	8	8	7	8	7
V-type proton ATPase subunit G 1	VATG1_MOUSE	Q9CR51	14 kDa	12.407	9.0237	12.406	3.6945	13.575	8.4098	3.2307	14.671		5.1622	3.5682	7.1934	3.7689	11.477	10.828	7.7158	10.863								4	1	3	2	5	3	2	4		3	1	3	3	4	4	3	3
V-type proton ATPase subunit G 2	VATG2_MOUSE	Q9WTT4	14 kDa	15.066	33.087	23.685	29.556	16.484	23.361	27.999	30.565		18.928	13.381	17.983	26.383	40.169	22.558	40.508	32.588								6	6	7	6	6	7	6	6		6	6	8	7	7	8	8	7
V-type proton ATPase subunit H	VATH_MOUSE	Q8BVE3	56 kDa	23.928	31.583	43.986	49.26	21.332	19.623	21.538	36.678		37.856	37.466	43.16	51.823	66.949	42.41	43.401	35.551								10	7	11	15	9	11	8	11		16	15	17	15	17	18	14	13
V-type proton ATPase subunit S1	VAS1_MOUSE	Q9R1Q9	51 kDa	1.7724	1.504	0	3.6945	7.757	6.541	2.1538	0		0	3.5682	7.1934	0	0	3.6093	0.96447	0.98753								1	1	0	2	4	5	1	0		0	2	4	0	0	3	1	1
WAP four-disulfide core domain protein 8	WFDC8_MOUSE	Q4KUS1	31 kDa	0	1.504	1.1279	0	0	0	1.0769	2.4452		0	0	0	0	0	0	0.96447	0								0	1	1	0	0	0	1	2		0	0	0	0	0	0	1	0
WASH complex subunit strumpellin	STRUM_MOUSE	Q8C2E7	134 kDa	1.7724	0	0	0	0	0	0	0		1.7207	0.89206	1.7983	0	0	1.8047	1.9289	1.9751								1	0	0	0	0	0	0	0		1	1	1	0	0	2	1	1
WD repeat-containing protein 26	WDR26_MOUSE	Q8C6G8	71 kDa	0	3.0079	0	0	0	0	0	2.4452		2.5811	3.5682	1.7983	1.8845	2.8692	3.6093	3.8579	2.9626								0	1	0	0	0	0	0	1		1	2	1	1	2	1	2	2
WD repeat-containing protein 48	WDR48_MOUSE	Q8BH57	76 kDa	0	3.0079	1.1279	0	0	0	2.1538	0		0	0	0	2.8267	0	1.8047	0	0								0	2	1	0	0	0	2	0		0	0	0	2	0	1	0	0
WD repeat-containing protein 7	WDR7_MOUSE	Q920I9	163 kDa	2.6586	0	2.2557	0	6.7874	0.93442	1.0769	0		0	0.89206	1.7983	0.94224	0.95641	0.90234	6.7513	1.9751								2	0	1	0	4	1	1	0		0	1	1	1	1	1	5	1
Wiskott-Aldrich syndrome protein family member 3	WASF3_MOUSE	Q8VHI6	55 kDa	0.88621	0	0	2.463	0	1.8688	0	0		0	1.7841	0	0.94224	0	0	0	0								1	0	0	1	0	2	0	0		0	1	0	1	0	0	0	0
Wolframin	WFS1_MOUSE	P56695 (+1)	101 kDa	7.0897	7.5198	4.5114	2.463	6.7874	5.6065	4.3076	0		2.5811	8.9206	3.5967	1.8845	4.7821	7.2187	4.8224	6.9127								5	2	2	2	4	3	3	0		2	6	2	1	2	4	4	4
Zinc finger FYVE domain-containing protein 1	ZFYV1_MOUSE	Q810J8	87 kDa	0.88621	0	2.2557	0	0	0	0	0		0	0.89206	0	0	0	0	0	0								1	0	2	0	0	0	0	0		0	1	0	0	0	0	0	0
Zinc finger protein ZFPM2	FOG2_MOUSE	Q8CCH7	128 kDa	0.88621	3.0079	1.1279	1.2315	2.9089	1.8688	0	1.2226		0	1.7841	0	3.7689	2.8692	1.8047	0.96447	0.98753								1	1	1	1	1	1	0	1		0	1	0	2	1	1	1	1
Zinc finger ZZ-type and EF-hand domain-containing protein 1	ZZEF1_MOUSE	Q5SSH7	328 kDa	1.7724	0	1.1279	2.463	0.96963	0.93442	0	0		3.4415	0	3.5967	2.8267	7.6513	3.6093	4.8224	0.98753								1	0	1	1	1	1	0	0		2	0	3	3	5	3	4	1
Zinc transporter 3	ZNT3_MOUSE	P97441 (+1)	42 kDa	0.88621	7.5198	1.1279	0	10.666	10.279	3.2307	0		1.7207	5.3523	8.9917	0	4.7821	11.73	5.7868	1.9751								1	2	1	0	4	3	2	0		2	3	4	0	2	5	4	1
Zinc transporter 5	ZNT5_MOUSE	Q8R4H9	84 kDa	0.88621	0	0	0	0	1.8688	0	0		0	0	0	0	0	5.414	0	0								1	0	0	0	0	1	0	0		0	0	0	0	0	3	0	0
Zonadhesin	ZAN_MOUSE	O88799	580 kDa	0.88621	1.504	0	1.2315	0	0.93442	0	1.2226		0	0.89206	1.7983	0	0	0	0.96447	0.98753								1	1	0	1	0	1	0	1		0	1	2	0	0	0	1	1
